# Supplementary material for: Expression Profiling in Ovarian Cancer Reveals Coordinated Regulation of BRCA1/2 and Homologous Recombination Genes
Source: Biomedicines. 2022 Jan 18;10(2):199. doi: 10.3390/biomedicines10020199 (PMC8868827; doi:10.3390/biomedicines10020199)
Supplement: Supplementary file 1 [file biomedicines-10-00199-s001.zip]

Archive with 10 entries (10 files):
- Figure S1.tif
- Figure S2.tif
- Figure S3.tif
- Figure S4.tif
- Table S1.pdf
- Table S2.xlsx
- Table S3.xlsx
- Table S4.xls
- Table S5.pdf
- Table S6.pdf
