# Supplementary material for: Expression Profiling in Ovarian Cancer Reveals Coordinated Regulation of BRCA1/2 and Homologous Recombination Genes
Source: Biomedicines. 2022 Jan 18;10(2):199. doi: 10.3390/biomedicines10020199 (PMC8868827; doi:10.3390/biomedicines10020199)
Supplement: Supplementary file 1 [file biomedicines-10-00199-s001.zip › Table S2.xlsx]

## Sheet: Supplementary Table 2
	Table S2 - Information on the samples. A) Tumor samples used in Nanostring analysis. B) Tumor samples excluded from the Nanostring analysis due to low RNA concentration. C) Fallopian tube samples. RNA integrity (RIN) values and RNA concentrations (ng/µL) are indicated.
	Supplementary Table 2A.						Supplementary Table 2C.
	Sample ID	Diagnosis	BRCA variant (Clinical significance-ClinVar)	RIN	Conc. [ng/µL]		Sample ID	RIN	Conc. [ng/µL]
	T1	High-grade serous ovarian carcinoma	NM_007294.3(BRCA1):c.788G>T (p.Gly263val); exon 11 of BRCA1 (Uncertain significance)	2.6	55.5		FT1	2.4	53.9
	T2	High-grade serous ovarian carcinoma	NM_007294.3(BRCA1): c.5095C>T (p.Arg1699Trp); exon 18 of BRCA1 (Pathogenic)	2.3	58.6		FT2	2.2	74.2
	T3	High-grade serous ovarian carcinoma	NM_007294.3(BRCA1):c.3331_3334delCAAG (p.Gln1111Asnfs*5); exon 11 of BRCA1 (Pathogenic)	1.9	87.1		FT3	2.2	52.8
	T4	High-grade serous ovarian carcinoma	NM_007294.3(BRCA1):c.2037delGinsCC (p.Lys679Asnfs*4); exon11 of BRCA1 (Pathogenic)	2.1	70.9		FT4	2.2	61.5
	T5	High-grade serous ovarian carcinoma	NM_007294.3(BRCA1):c.3331_3334delCAAG (p.Gln1111fs); exon11 of BRCA1 (Pathogenic)		173.5		FT5	3.4	52.4
	T6	Papillary serous carcinoma poorly differentiated	NM_007294.3(BRCA1):c.2490_2497dup (p.Leu833fs); exon11 of BRCA1 (Pathogenic)		93.2		FT6	2.4	34.5
	T7	Ovarian Clear Cell Adenocarcinomas	NM_007294.3(BRCA1):c.2086dup (p.Thr696Asnfs); exon11 of BRCA1 (Pathogenic)		29.6		FT7	2.3	74.6
	T8	Poorly differentiated ovarian serous papillary carcinoma	NM_007294.3(BRCA1):c.2906del (p.Asn969fs);exon11 of BRCA1 (Pathogenic)		353.4		FT8	2.4	45.7
	T9	Mixed ovarian epithelial carcinoma with clear cell and serous components	NM_007294.3(BRCA1):c.3331_3334delCAAG (p.Gln1111fs); exon11 of BRCA1 (Pathogenic)		102.2		FT9	2.2	48.9
	T10	High-grade serous ovarian carcinoma	NM_007294.3(BRCA1):c.5453A>G, (p.Asp1818Gly); exon23 of BRCA1 (Likely pathogenic)	2.1	106		FT10	3.3	77.6
	T11	High-grade serous ovarian carcinoma	NM_000059.3(BRCA2):c.516+8T>C; intron 6 of BRCA2 (New)	2.2	41.8		FT11	2.4	125
	T12	High-grade serous ovarian carcinoma	NM_000059.3(BRCA2):c.4471_4474delCTGA (p.Leu1491Lysfs*12); exon 11 of BRCA2 (Pathogenic)	2.2	47.4		FT12	2.2	26.8
	T13	High-grade serous ovarian carcinoma	NM_000059.3(BRCA2):c.5818del (p.Glu1940Argfs*23); exon 11 of BRCA2 (New)	2.4	41.7		TT13	3	19.7
	T14	High-grade serous ovarian carcinoma	NM_000059.3(BRCA2):c.9986A>G (p.Asn3329Ser); exon 27 of BRCA2 ( Uncertain significance)	1.8	157		FT14	2.5	31.4
	T15	Seromucinous ovarian carcinoma	NM_000059.3(BRCA2):c.1270del (p.Ser424Glnfs*6); exon 10 of BRCA2 (New)	1.9	152		FT15	2.7	45.1
	T16	High-grade serous ovarian carcinoma	NM_000059.3(BRCA2):c.5073dupA (p.Trp1692Metfs); exon11 of BRCA2 (Pathogenic)		91.3		FT16	3	48.1
	T17	Papillary serous carcinoma moderatly differentiated	NM_000059.3(BRCA2):c.156_157insAlu; exon3 of BRCA2 (Pathogenic)		91.1		FT17	2.2	58.7
	T18	Poorly-differentiated solid ovarian carcinoma with clear cell areas	NM_000059.3(BRCA2):c.156_157insAlu; exon3 of BRCA2 (Pathogenic)		276.1		FT18	1.9	91.2
	T19	Poorly-differentiated endometrioid ovarian adenocarcinoma	NM_000059.3(BRCA2):c.156_157insAlu; exon3 of BRCA2 (Pathogenic)		133.4
	T20	Ovarian endometrioid adenocarcinoma	negative	2	95.6
	T21	High-grade serous ovarian carcinoma	negative	2	175
	T22	High-grade serous ovarian carcinoma	negative	2	120
	T23	Serous carcinoma of the right fallopian tube	negative	2	155
	T24	High-grade serous ovarian carcinoma	negative	2.2	147
	T25	High-grade serous ovarian carcinoma	negative	2.3	66.8
	T26	Transitional cell carcinoma of the ovary	negative	2.1	42.3
	T27	Serous ovarian carcinoma	negative	2	109
	T28	Undifferentiated carcinoma of the ovary	negative	2.2	43.9
	T29	Endometrioid carcinoma of the ovary	negative	2.3	62.4
	T30	High-grade serous ovarian carcinoma	negative	2.3	71.9
	T31	High-grade serous ovarian carcinoma	negative	1.8	114
	T32	High-grade serous ovarian carcinoma	negative	1.9	139
	T33	High-grade serous ovarian carcinoma	negative	2.3	112
	T34	High-grade serous ovarian carcinoma	negative	5	68.3
	T35	Low-grade serous ovarian carcinoma in borderline tumor	negative	3.3	197
	T36	High-grade serous ovarian carcinoma	negative	2.2	174
	T37	High-grade serous ovarian carcinoma	negative	2.3	180
	T38	High-grade serous ovarian carcinoma	negative	2.1	60.4
	T39	High-grade serous ovarian carcinoma	negative	4.2	144
	T40	High-grade serous ovarian carcinoma	negative	2.7	194
	Supplementary Table 2B.
		Diagnosis	BRCA Sequence variant (DNA-based testing)	RIN	Conc. [ng/µL]
	T41	High-grade serous ovarian carcinoma	negative	2.1	28.8
	T42	Low-grade serous ovarian carcinoma	negative	2.9	24.4
