# Supplementary material for: Expression Profiling in Ovarian Cancer Reveals Coordinated Regulation of BRCA1/2 and Homologous Recombination Genes
Source: Biomedicines. 2022 Jan 18;10(2):199. doi: 10.3390/biomedicines10020199 (PMC8868827; doi:10.3390/biomedicines10020199)
Supplement: Supplementary file 1 [file biomedicines-10-00199-s001.zip › Table S3.xlsx]

## Sheet: Sheet1
	Table S3: List of genes in nCounter Vantage™ RNA Panel for DNA Damage and Repair and signature descriptions. This panel includes 192 genes of which 180 are unique genes related to DNA damage and repair pathways and 12 are housekeeping genes used for data normalization.
	Official Symbol	Accession	Official Full Name										Pathways
	ABL1	NM_005157.3	c-abl oncogene 1, non-receptor tyrosine kinase										Cell Cycle and Signaling
	AKT3	NM_005465.4	v-akt murine thymoma viral oncogene homolog 3										Apoptosis
	ALKBH2	NM_001001655.2	alkB, alkylation repair homolog 2 (E. coli)										Independent Repair Enzymes/Polymerases
	ALKBH3	NM_139178.3	alkB, alkylation repair homolog 3 (E. coli)										Independent Repair Enzymes/Polymerases
	APC	NM_000038.3	adenomatous polyposis coli										Cell Cycle and Signaling
	APEX1	NM_001641.2	APEX nuclease (multifunctional DNA repair enzyme) 1										Base Excision Repair
	APEX2	NM_014481.2	APEX nuclease (apurinic/apyrimidinic endonuclease) 2										Base Excision Repair
	ATM	NM_138292.3	ataxia telangiectasia mutated										Checkpoint Activation - Apoptosis - Cell Cycle and Signaling
	ATR	NM_001184.2	ataxia telangiectasia and Rad3 related										Checkpoint Activation - Cell Cycle and Signaling
	ATRIP	NM_130384.1	ATR interacting protein										Checkpoint Activation
	AURKA	NM_003600.2	aurora kinase A										Cell Cycle and Signaling
	BCL2	NM_000657.2	B-cell CLL/lymphoma 2										Apoptosis
	BCL2L1	NM_138578.1	BCL2-like 1										Apoptosis
	BLM	NM_000057.2	Bloom syndrome, RecQ helicase-like										Homologous Recombination
	BRCA1	NM_007305.2	breast cancer 1, early onset										Homologous Recombination
	BRCA2	NM_000059.3	breast cancer 2, early onset										Homologous Recombination
	BRIP1	NM_032043.1	BRCA1 interacting protein C-terminal helicase 1										Fanconi Anemia
	BUB1B	NM_001211.4	BUB1 mitotic checkpoint serine/threonine kinase B										Cell Cycle and Signaling
	CASP8	NM_001228.4	caspase 8, apoptosis-related cysteine peptidase										Apoptosis
	CCND1	NM_053056.2	cyclin D1										Cell Cycle and Signaling
	CCND2	NM_001759.2	cyclin D2										Cell Cycle and Signaling
	CCND3	NM_001760.2	cyclin D3										Cell Cycle and Signaling
	CCNO	NM_021147.3	cyclin O										Base Excision Repair
	CDK7	NM_001799.2	cyclin-dependent kinase 7										Nucleotide Excision Repair - Cell Cycle and Signaling
	CDKN1A	NM_000389.2	cyclin-dependent kinase inhibitor 1A (p21, Cip1)										Cell Cycle and Signaling
	CDKN1B	NM_004064.2	cyclin-dependent kinase inhibitor 1B (p27, Kip1)										Cell Cycle and Signaling
	CDKN2A	NM_000077.3	cyclin-dependent kinase inhibitor 2A										Cell Cycle and Signaling
	CDKN2C	NM_001262.2	cyclin-dependent kinase inhibitor 2C (p18, inhibits CDK4)										Cell Cycle and Signaling
	CHEK1	NM_001114121.1	checkpoint kinase 1										Checkpoint Activation - Cell Cycle and Signaling
	CHEK2	NM_007194.3	checkpoint kinase 2										Checkpoint Activation - Cell Cycle and Signaling
	CREBBP	NM_001079846.1	CREB binding protein										Cell Cycle and Signaling
	CRY1	NM_004075.3	cryptochrome circadian clock 1										Independent Repair Enzymes/Polymerases
	DDB1	NM_001923.3	damage-specific DNA binding protein 1, 127kDa										Nucleotide Excision Repair
	DDB2	NM_000107.1	damage-specific DNA binding protein 2, 48kDa										Nucleotide Excision Repair
	DNA2	NM_001080449.2	DNA replication helicase/nuclease 2										Independent Repair Enzymes/Polymerases
	EGFR	NM_201282.1	epidermal growth factor receptor										Cell Cycle and Signaling
	ERCC1 *	NM_001983.3	excision repair cross-complementing rodent repair deficiency, complementation group 1										Nucleotide Excision Repair
	ERCC2 *	NM_000400.2	excision repair cross-complementing rodent repair deficiency, complementation group 2										Nucleotide Excision Repair
	ERCC3 *	NM_000122.1	excision repair cross-complementing rodent repair deficiency, complementation group 3										Nucleotide Excision Repair
	ERCC4 *	NM_005236.2	excision repair cross-complementing rodent repair deficiency, complementation group 4										Nucleotide Excision Repair
	ERCC5 *	NM_000123.2	excision repair cross-complementing rodent repair deficiency, complementation group 5										Nucleotide Excision Repair
	ERCC6 *	NM_000124.2	excision repair cross-complementing rodent repair deficiency, complementation group 6										Nucleotide Excision Repair
	ERCC8 *	NM_000082.3	excision repair cross-complementing rodent repair deficiency, complementation group 8										Nucleotide Excision Repair
	EXO1 *	NM_006027.3	exonuclease 1										Mismatch Repair
	FAN1 *	NM_001146094.1	FANCD2/FANCI-associated nuclease 1										Fanconi Anemia
	FANCA *	NM_000135.2	Fanconi anemia, complementation group A										Fanconi Anemia
	FANCB *	NM_152633.2	Fanconi anemia, complementation group B										Fanconi Anemia
	FANCC *	NM_000136.2	Fanconi anemia, complementation group C										Fanconi Anemia
	FANCD2	NM_033084.3	Fanconi anemia, complementation group D2										Fanconi Anemia
	FANCE	NM_021922.2	Fanconi anemia, complementation group E										Fanconi Anemia
	FANCF	NM_022725.2	Fanconi anemia, complementation group F										Fanconi Anemia
	FANCG	NM_004629.1	Fanconi anemia, complementation group G										Fanconi Anemia
	FANCI	NM_001113378.1	Fanconi anemia, complementation group I										Fanconi Anemia
	FANCL	NM_001114636.1	Fanconi anemia, complementation group L										Fanconi Anemia
	FANCM	NM_020937.2	Fanconi anemia, complementation group M										Fanconi Anemia
	FEN1	NM_004111.4	flap structure-specific endonuclease 1										Base Excision Repair
	GEN1	NM_182625.3	GEN1 Holliday junction 5' flap endonuclease										Homologous Recombination
	GTF2H3	NM_001516.3	general transcription factor IIH, polypeptide 3, 34kDa										Nucleotide Excision Repair
	H2AFX	NM_002105.2	H2A histone family, member X										Checkpoint Activation
	HDAC1	NM_004964.2	histone deacetylase 1										Cell Cycle and Signaling
	HDAC2	NM_001527.1	histone deacetylase 2										Cell Cycle and Signaling
	HLTF	NM_139048.2	helicase-like transcription factor										Independent Repair Enzymes/Polymerases - Translesion Synthesis
	HUS1	NM_004507.2	HUS1 checkpoint homolog (S. pombe)										Checkpoint Activation
	KRAS	NM_004985.3	Kirsten rat sarcoma viral oncogene homolog										Cell Cycle and Signaling
	LIG1	NM_000234.1	ligase I, DNA, ATP-dependent										Base Excision Repair
	LIG3	NM_002311.3	ligase III, DNA, ATP-dependent										Base Excision Repair
	LIG4	NM_002312.3	ligase IV, DNA, ATP-dependent										Non-homologous End Joining
	MAD2L2	NM_001127325.1	MAD2 mitotic arrest deficient-like 2 (yeast)										Independent Repair Enzymes/Polymerases - Cell Cycle and Signaling
	MDC1	NM_014641.2	mediator of DNA-damage checkpoint 1										Cell Cycle and Signaling
	MGMT	NM_002412.3	O-6-methylguanine-DNA methyltransferase										Independent Repair Enzymes/Polymerases
	MLH1	NM_000249.2	mutL homolog 1										Mismatch Repair
	MLH3	NM_014381.2	mutL homolog 3										Mismatch Repair
	MNAT1	NM_002431.2	MNAT CDK-activating kinase assembly factor 1										Nucleotide Excision Repair
	MPG	NM_001015052.1	N-methylpurine-DNA glycosylase										Base Excision Repair
	MRE11A	NM_005591.3	MRE11 meiotic recombination 11 homolog A (S. cerevisiae)										Homologous Recombination
	MSH2	NM_000251.1	mutS homolog 2										Mismatch Repair
	MSH3	NM_002439.2	mutS homolog 3										Mismatch Repair
	MSH4	NM_002440.3	mutS homolog 4										Mismatch Repair
	MSH5	NM_172165.2	mutS homolog 5										Mismatch Repair
	MSH6	NM_000179.1	mutS homolog 6										Mismatch Repair
	MUTYH	NM_012222.2	mutY homolog										Base Excision Repair
	MYC	NM_002467.3	v-myc avian myelocytomatosis viral oncogene homolog										Cell Cycle and Signaling
	MYD88	NM_002468.3	myeloid differentiation primary response 88										Apoptosis
	NBN	NM_001024688.1	nibrin										Homologous Recombination
	NEIL1	NM_024608.2	nei endonuclease VIII-like 1 (E. coli)										Base Excision Repair
	NEIL2	NM_145043.2	nei endonuclease VIII-like 2 (E. coli)										Base Excision Repair
	NEIL3	NM_018248.2	nei endonuclease VIII-like 3 (E. coli)										Base Excision Repair
	NFKB1	NM_003998.2	nuclear factor of kappa light polypeptide gene enhancer in B-cells 1										Apoptosis
	NKX3-1	NR_046072.1	NK3 homeobox 1										Cell Cycle and Signaling
	NLRP2	NM_017852.1	NLR family, pyrin domain containing 2										Apoptosis
	NTHL1	NM_002528.5	nth endonuclease III-like 1 (E. coli)										Base Excision Repair
	OGG1	NM_002542.5	8-oxoguanine DNA glycosylase										Base Excision Repair
	PARP1	NM_001618.3	poly (ADP-ribose) polymerase 1										Base Excision Repair
	PARP2	NM_005484.3	poly (ADP-ribose) polymerase 2										Base Excision Repair
	PARP3	NM_005485.4	poly (ADP-ribose) polymerase family, member 3										Base Excision Repair
	PARP4	NM_006437.3	poly (ADP-ribose) polymerase family, member 4										Base Excision Repair
	PCNA	NM_002592.2	proliferating cell nuclear antigen										Base Excision Repair - Translesion Synthesis - Cell Cycle and Signaling
	PIK3CA	NM_006218.2	phosphatidylinositol-4,5-bisphosphate 3-kinase, catalytic subunit alpha										Apoptosis
	PIK3CB	NM_006219.1	phosphatidylinositol-4,5-bisphosphate 3-kinase, catalytic subunit beta										Apoptosis
	PIK3R1	NM_181504.2	phosphoinositide-3-kinase, regulatory subunit 1 (alpha)										Apoptosis
	PMS1	NM_000534.4	PMS1 postmeiotic segregation increased 1 (S. cerevisiae)										Mismatch Repair
	PMS2	NM_000535.5	PMS2 postmeiotic segregation increased 2 (S. cerevisiae)										Mismatch Repair
	PNKP	NM_007254.2	polynucleotide kinase 3'-phosphatase										Base Excision Repair
	POLB	NM_002690.1	polymerase (DNA directed), beta										Independent Repair Enzymes/Polymerases - Base Excision Repair
	POLD1	NM_002691.2	polymerase (DNA directed), delta 1, catalytic subunit										Independent Repair Enzymes/Polymerases - Base Excision Repair
	POLD3	NM_006591.2	polymerase (DNA-directed), delta 3, accessory subunit										Independent Repair Enzymes/Polymerases - Base Excision Repair
	POLD4	NM_021173.2	polymerase (DNA-directed), delta 4, accessory subunit										Independent Repair Enzymes/Polymerases - Base Excision Repair
	POLE	NM_006231.3	polymerase (DNA directed), epsilon, catalytic subunit										Independent Repair Enzymes/Polymerases
	POLE2	NM_002692.2	polymerase (DNA directed), epsilon 2, accessory subunit										Independent Repair Enzymes/Polymerases - Base Excision Repair
	POLE4	NM_019896.2	polymerase (DNA-directed), epsilon 4, accessory subunit										Independent Repair Enzymes/Polymerases
	POLI	NM_007195.2	polymerase (DNA directed) iota										Independent Repair Enzymes/Polymerases - Translesion Synthesis
	POLK	NM_016218.2	polymerase (DNA directed) kappa										Independent Repair Enzymes/Polymerases
	POLL	NM_001174085.1	polymerase (DNA directed), lambda										Independent Repair Enzymes/Polymerases - Base Excision Repair
	POLM	NM_013284.3	polymerase (DNA directed), mu										Independent Repair Enzymes/Polymerases
	POLQ	NM_199420.3	polymerase (DNA directed), theta										Independent Repair Enzymes/Polymerases
	POLR2D	NM_004805.3	polymerase (RNA) II (DNA directed) polypeptide D										Independent Repair Enzymes/Polymerases - Nucleotide Excision Repair
	POLR2H	NM_001278698.1	polymerase (RNA) II (DNA directed) polypeptide H										Independent Repair Enzymes/Polymerases - Nucleotide Excision Repair
	POLR2J	NM_006234.4	polymerase (RNA) II (DNA directed) polypeptide J, 13.3kDa										Independent Repair Enzymes/Polymerases - Nucleotide Excision Repair
	PRKACB	NM_182948.2	protein kinase, cAMP-dependent, catalytic, beta										Apoptosis
	PRKDC	NM_006904.6	protein kinase, DNA-activated, catalytic polypeptide										Non-homologous End Joining - Cell Cycle and Signaling
	PRKX	NM_005044.1	protein kinase, X-linked										Apoptosis - Cell Cycle and Signaling
	PTEN	NM_000314.4	phosphatase and tensin homolog										Nucleotide Excision Repair - Apoptosis
	RAD1	NM_133377.2	RAD1 homolog (S. pombe)										Checkpoint Activation
	RAD17	NM_133338.1	RAD17 homolog (S. pombe)										Checkpoint Activation
	RAD18	NM_020165.2	RAD18 homolog (S. cerevisiae)										Translesion Synthesis
	RAD21	NM_006265.2	RAD21 homolog (S. pombe)										Cell Cycle and Signaling
	RAD23A	NM_005053.2	RAD23 homolog A (S. cerevisiae)										Nucleotide Excision Repair
	RAD23B	NM_002874.3	RAD23 homolog B (S. cerevisiae)										Nucleotide Excision Repair
	RAD50	NM_005732.2	RAD50 homolog (S. cerevisiae)										Homologous Recombination
	RAD51	NM_133487.2	RAD51 recombinase										Homologous Recombination
	RAD51B	NM_002877.5	RAD51 paralog B										Homologous Recombination
	RAD51C	NM_002876.2	RAD51 paralog C										Homologous Recombination
	RAD51D	NM_002878.3	RAD51 paralog D										Homologous Recombination
	RAD52	NM_134424.2	RAD52 homolog (S. cerevisiae)										Homologous Recombination
	RAD54L	NM_003579.2	RAD54-like (S. cerevisiae)										Homologous Recombination
	RAD9A	NM_004584.2	RAD9 homolog A (S. pombe)										Checkpoint Activation
	RB1	NM_000321.1	retinoblastoma 1										Cell Cycle and Signaling
	RECQL	NM_032941.2	RecQ protein-like (DNA helicase Q1-like)										Homologous Recombination
	RECQL5	NM_004259.6	RecQ protein-like 5										Homologous Recombination
	REV1	NM_016316.2	REV1, polymerase (DNA directed)										Independent Repair Enzymes/Polymerases
	RFC1	NM_001204747.1	replication factor C (activator 1) 1, 145kDa										Mismatch Repair - Translesion Synthesis
	RFC3	NM_002915.3	replication factor C (activator 1) 3, 38kDa										Mismatch Repair - Translesion Synthesis
	RFC4	NM_181573.2	replication factor C (activator 1) 4, 37kDa										Mismatch Repair - Translesion Synthesis
	RMI1	NM_024945.2	RecQ mediated genome instability 1										Cell Cycle and Signaling
	RMI2	NM_152308.1	RecQ mediated genome instability 2										Cell Cycle and Signaling
	RPA1	NM_002945.3	replication protein A1, 70kDa										Nucleotide Excision Repair
	RPA3	NM_002947.3	replication protein A3, 14kDa										Nucleotide Excision Repair
	RPS27A	NM_002954.5	ribosomal protein S27a										Cell Cycle and Signaling
	RRM2B	NM_015713.3	ribonucleotide reductase M2 B (TP53 inducible)										Independent Repair Enzymes/Polymerases - Cell Cycle and Signaling
	SIRT1	NM_012238.4	sirtuin 1										Cell Cycle and Signaling
	SLFN11	NM_001104587.1	schlafen family member 11										Apoptosis - Cell Cycle and Signaling
	SLK	NM_014720.2	STE20-like kinase										Nucleotide Excision Repair
	SLX4	NM_032444.2	SLX4 structure-specific endonuclease subunit										Homologous Recombination
	SMAD4	NM_005359.3	SMAD family member 4										Cell Cycle and Signaling
	SMARCA4	NM_003072.3	SWI/SNF related, matrix associated, actin dependent regulator of chromatin, subfamily a, member 4										Cell Cycle and Signaling
	SMC1A	NM_006306.2	structural maintenance of chromosomes 1A										Cell Cycle and Signaling
	SMC3	NM_005445.3	structural maintenance of chromosomes 3										Cell Cycle and Signaling
	SMUG1	NM_001243789.1	single-strand-selective monofunctional uracil-DNA glycosylase 1										Base Excision Repair
	SUMO3	NM_006936.2	small ubiquitin-like modifier 3										Cell Cycle and Signaling
	TDG	NM_003211.4	thymine-DNA glycosylase										Base Excision Repair
	TIPIN	NM_017858.2	TIMELESS interacting protein										Checkpoint Activation
	TOP3A	NM_004618.3	topoisomerase (DNA) III alpha										Homologous Recombination
	TOP3B	NM_003935.4	topoisomerase (DNA) III beta										Homologous Recombination
	TP53	NM_000546.2	tumor protein p53										Checkpoint Activation - Apoptosis - Cell Cycle and Signaling
	TP53BP1	NM_001141980.1	tumor protein p53 binding protein 1										Apoptosis
	TREX1	NM_016381.3	three prime repair exonuclease 1										Independent Repair Enzymes/Polymerases
	UBB	NM_018955.2	ubiquitin B										Cell Cycle and Signaling
	UBE2T	NM_014176.3	ubiquitin-conjugating enzyme E2T (putative)										Fanconi Anemia
	UNG	NM_003362.3	uracil-DNA glycosylase										Base Excision Repair
	USP1	NM_003368.4	ubiquitin specific peptidase 1										Fanconi Anemia
	WEE1	NM_003390.3	WEE1 G2 checkpoint kinase										Cell Cycle and Signaling
	WRN	NM_000553.4	Werner syndrome, RecQ helicase-like										Homologous Recombination
	XPA	NM_000380.3	xeroderma pigmentosum, complementation group A										Nucleotide Excision Repair
	XPC	NM_004628.3	xeroderma pigmentosum, complementation group C										Nucleotide Excision Repair
	XRCC1	NM_006297.2	X-ray repair complementing defective repair in Chinese hamster cells 1										Base Excision Repair
	XRCC2	NM_005431.1	X-ray repair complementing defective repair in Chinese hamster cells 2										Homologous Recombination
	XRCC3	NM_001100119.1	X-ray repair complementing defective repair in Chinese hamster cells 3										Homologous Recombination
	XRCC4	NM_003401.3	X-ray repair complementing defective repair in Chinese hamster cells 4										Non-homologous End Joining
	XRCC5	NM_021141.3	X-ray repair complementing defective repair in Chinese hamster cells 5 (double-strand-break rejoining)										Non-homologous End Joining
	XRCC6	NM_001469.3	X-ray repair complementing defective repair in Chinese hamster cells 6										Non-homologous End Joining
	Internal Reference Genes
	CC2D1B	NM_032449.2	coiled-coil and C2 domain containing 1B
	COG7	NM_153603.3	component of oligomeric golgi complex 7
	EDC3	NM_001142443.1	enhancer of mRNA decapping 3
	GPATCH3	NM_022078.2	G patch domain containing 3
	HDAC3	NM_003883.2	histone deacetylase 3
	MTMR14	NM_022485.3	myotubularin related protein 14
	NUBP1	NM_001278506.1	nucleotide binding protein 1
	PRPF38A	NM_032864.3	pre-mRNA processing factor 38A
	SAP130	NM_024545.3	Sin3A-associated protein, 130kDa
	SF3A3	NM_006802.2	splicing factor 3a, subunit 3, 60kDa
	TLK2	NM_006852.2	tousled-like kinase 2
	ZC3H14	NM_001160103.1	zinc finger CCCH-type containing 14
	* These genes were excluded from the analysis due to a problem with a particular lot of TagSets, which passed initial quality control but was subsequently found to lead to abnormally low NanoString counts.
