# Supplementary material for: Expression Profiling in Ovarian Cancer Reveals Coordinated Regulation of BRCA1/2 and Homologous Recombination Genes
Source: Biomedicines. 2022 Jan 18;10(2):199. doi: 10.3390/biomedicines10020199 (PMC8868827; doi:10.3390/biomedicines10020199)
Supplement: Supplementary file 1 [file biomedicines-10-00199-s001.zip › Table S4.xls]

## Sheet: ns_values
Table S4: Normalized NanoString counts of all the genes in all the samples.
Gene	FT1	FT2	FT3	FT4	FT5	FT6	FT7	FT8	FT9	FT10	FT11	T1	T2	T3	T4	T5	T6	T7	T8	T10	T11	T12	T13	T14	T15	T16	T17	T18	T19	T20	T21	T22	T23	T24	T25	T26	T27	T28	T29	T31	T32	T33	T34	T35	T36	T37	T38	T39	T40
ABL1	7669.82	2281.21	3022.78	2268.49	2766.09	3123.85	1840.3	3258.43	2900.62	2410.32	1986.51	2312.65	2355.63	3689.02	1316.17	1363.88	1568.64	1220.19	1007.01	1673.74	2011.42	1460.46	2490.46	1606.3	2248.4	2076.6	1386.91	1066.9	623.69	1693.48	1995.41	1809.73	1487.25	1460.16	2080.54	1255.87	2539.76	931.02	859.24	1770.71	2582.23	3030.87	1117.67	2026.17	1349.92	1863.13	2725.87	976.62	906.97
AKT3	4069.04	1734.05	2601.58	2715.92	2016	3258.25	2001.93	2908.93	2448.92	3665.24	586.85	1681.36	560.33	2131.22	359.66	289.46	20	418.03	606.87	214.66	1320.18	561.66	1451.9	255.52	2055.98	20	1071.08	136.9	20	460.23	3061.42	2113.32	571.06	810.44	782.95	208	2340.09	382.05	95.25	1495.07	235.19	2731.77	719.17	1182.76	1428.84	633.87	769.3	228.19	762.1
ALKBH2	601.84	677.45	562.91	637.08	756.32	751.56	592.98	787.87	710.2	649.39	954.03	533.11	1287.9	427.74	926.44	466.07	1502.6	813.46	880.3	1126.43	972.96	482.31	658.57	599.31	394.33	795.71	1359.45	1265.18	1013.49	411.41	511.2	676.58	665.38	609.78	938.41	929.44	562.49	1184.09	1887.69	763.61	996.52	634.09	1024.07	795.99	956.11	704.31	635.91	2112.7	1117.45
ALKBH3	688.45	651.06	721.84	748.6	671.13	650.45	736.05	728.36	693.01	684.81	1503.22	509.5	408.6	519.26	318.46	640.24	429.31	248.56	473.49	985.24	425.56	562.82	444.6	573.76	462.03	334.78	473.75	273.81	311.84	336.7	494.52	462.09	861.26	472.43	526.56	335.05	617.65	675.73	476.23	674.97	940.76	518.44	691.36	316.9	254.16	499.47	484.88	476.39	731.09
APC	900.56	765.43	934.78	710.53	780.22	904.35	759.6	961.11	776.89	909.14	674.72	918.35	542.68	1012.38	744.94	228.13	379.78	723.08	360.12	496.27	802.1	920.1	974.65	373.99	762.53	722.93	1036.75	297.41	686.05	845.74	632.42	832.71	676.78	853.3	993.57	550.92	766.05	627.97	514.73	594.13	788	921.22	678.39	915.77	344.26	925.99	835.75	1210.12	705.43
APEX1	2086.63	3141.74	1459.33	1944.61	1740.17	2016.32	2188.53	3148.46	2329.98	1725.51	3088.03	3221.05	3885.59	3298.63	3317.16	1442.38	4342.67	4044.71	3314.45	3899.9	4075.53	2948.41	2614.11	3206.8	2913.53	2848.05	2849.34	4871.87	2868.95	2357.92	2169.87	3011.49	2586.89	3539.85	3650.82	2653.02	1680.48	2896.17	4562.69	7394.52	4277.05	1335.97	2947.1	3600.69	2931.8	1396.15	1620.54	14690.31	2299.47
APEX2	220.19	204.45	138.57	160.27	150.12	135.03	161.27	147.63	129.25	101.2	197.71	227.41	335.21	173.71	415.34	225.68	20	237.26	333.45	458.2	167.2	270.96	250.09	190.48	245.86	475.48	178.51	292.69	20	255.02	268.11	270.47	300.56	169.49	167.37	150.66	138.29	311.98	602.89	171.42	249.74	163.51	265.98	157.2	269.62	303.48	208.59	131.9	260.26
ATM	317.8	262.68	296.72	327.89	566.72	393.06	317.54	459.46	387.76	421.68	564.88	922.08	443.18	636.94	298.42	269.83	478.85	700.48	400.13	545.78	579.47	496.63	716.92	243.91	477.47	334.78	569.87	439.03	545.72	375.55	526.59	443.17	518.21	311.71	480.8	189.26	491.02	399.01	429.62	213.3	259.44	486.53	397.58	499.06	347.61	421.68	978.81	705.05	528.37
ATR	1091.39	1287.03	1073.36	1103.86	1148.51	1005.15	1278.01	967.89	1130.27	1158.78	2155.97	1580.7	1225.8	1298.16	2506.52	1278.03	2212.61	2191.83	1920.65	1906.53	1938.13	1828.97	1322.69	1255.54	1118.85	2028.08	1627.22	2237.66	2416.78	1474.32	974.29	1036.16	1813.72	2645.63	1553.98	2294.36	1039.52	1998.62	1615.13	1804.8	1944.55	1104.67	2429.97	1305.03	1498.98	1142.12	1170.7	2379.13	1612.1
ATRIP	240	282.79	274.8	252.43	273.75	275.77	215.86	267.39	283.94	263.13	128.67	224.93	287.93	158.77	202.66	260.02	20	20	20	280.37	220.79	337.92	178.54	142.86	214.98	135.85	185.38	575.94	20	231.11	295.05	250.76	294.34	233.78	220.65	94.07	287.46	259.31	314.11	191.88	431.58	255.23	346.61	286.96	365.04	332.98	162.41	300.15	276.44
AURKA	260.55	272.74	183.98	172.29	187	190.82	171.97	195.84	190.44	229.39	81.59	345.47	894.83	386.65	1033.34	1540.5	561.41	248.56	633.55	672.13	634.44	812.1	432.1	754.95	247.05	732.63	322.7	1987.46	639.28	447.28	273.24	399.8	962.83	340.93	1158.43	1222.51	234.63	434.71	1368.91	835.68	1028.04	215.35	839.65	479.09	533.94	320.01	186.99	474.86	381.31
BCL2	2008.83	1568.99	2404.29	1843.11	2158.85	2027.1	1595.55	2041.23	2076.29	1850.33	4098.55	1347.08	690.88	1606.36	408.66	397.39	1205.38	1773.8	1887.3	1024.6	635.81	473.02	1778.4	725.91	1396.79	834.52	2046.03	689.24	826.38	1265.13	1519.48	1006.19	1120.36	634.13	371.1	209.87	2035.54	1222.47	366.8	1195.08	754.06	2153.51	148.28	588.89	987.63	397.77	774.01	426.98	718.21
BCL2L1	1569.93	1798.99	1619.82	1608.71	1610.3	1165.54	2073.64	1454.47	1591.59	1624.31	2752.24	2900.44	3299.86	2628.07	3537.63	2845.51	6192.01	3886.54	2834.29	4055.16	3942.68	2793.97	3212.24	2867.65	3709.32	2741.31	4050.87	2426.49	10337.59	4341.27	2181.41	1986.37	3818.15	6293.61	7468.38	8020.53	1903.46	3004.62	3629.48	3591.09	2754.38	2747.72	6356.66	4024.89	1974.3	2223.57	3788.18	3752.72	4800.98
BLM	40.37	122.75	60.28	42.74	79.48	35.5	64.94	57.24	68.75	75.9	213.4	273.39	413.54	295.12	211.57	348.33	792.58	372.84	500.17	693.03	244.16	233.41	291.07	272.94	62.95	334.78	247.17	878.07	420.99	321.76	69.27	152.98	713.05	127.61	420.62	1269.36	103.33	311.98	689.01	440.24	746.79	183.45	591.27	182.16	565.17	144.74	227.68	329.49	317.31
BRCA1	195.23	219.95	156.58	233.73	206.74	138.52	256.53	128.8	165.69	207.47	116.12	195.1	557.5	106.47	318.46	245.3	495.36	225.96	213.41	409.64	251.03	358.83	176.45	363.54	130.65	262	151.05	552.33	608.09	437.32	138.54	193.2	381.4	172.41	386.14	576.78	128.97	178.97	304.99	423.68	20	139.58	562.54	341.85	388.4	29.63	71.66	219.66	276.63
BRCA2	71.19	172.61	61.85	74.13	103.37	79.88	65.65	71.56	75.63	89.4	72.18	279.61	219.47	211.07	521.12	694.21	693.51	350.24	366.79	415.84	273.93	218.7	232.72	477.36	97.39	451.22	151.05	462.64	686.05	241.07	137.9	164.02	470.53	196.77	629.37	460.6	161.6	228.96	806.55	332.13	438.86	215.35	689.51	192.14	383.66	161.69	169.26	334.73	129.46
BRIP1	74.13	79.6	54.02	48.75	100.77	64.66	47.81	72.31	74.94	70.84	20	228.66	543.39	175.58	485.49	404.75	1651.2	463.22	1213.74	601.83	354.09	295.73	291.07	509.88	187.66	1397.34	281.5	613.7	888.75	428.35	153.3	188.46	314.03	183.13	388.02	550.54	76.92	166.03	751.84	565.89	266.71	187.44	577.37	296.94	550.8	282.99	95.85	302.34	303.64
BUB1B	32.29	204.03	36.01	24.71	100.77	43.74	54.23	33.89	61.88	35.42	20	292.03	1240.62	244.69	870.77	1258.4	1238.4	542.31	1153.72	1036.54	557.02	925.52	398.75	852.51	57.01	1237.23	315.83	2473.7	935.53	703.29	108.4	287.03	2064.54	244.5	790.47	1405.4	94.01	397.67	990.96	932.11	1045.02	143.57	1602.37	346.84	781.94	470.88	140.89	513.68	708.16
CASP8	720.01	840.42	974.71	966.97	972.94	769	1125.3	811.22	908.89	947.94	1738.59	1834.21	2319.64	1744.58	1256.04	1486.53	2295.17	813.46	1753.92	1359.87	1674.28	2135.15	1376.18	930.33	972.76	1809.75	1668.41	2492.59	1200.59	1089.8	844.73	1074.01	2115.32	784.14	1587.83	1472.11	1524.32	1484.01	1364.86	674.97	1464.48	2177.44	1012.95	993.12	1575.89	2307.04	1100.08	2448.96	1514.99
CCND1	2131.4	2227.58	2625.85	2643.13	1231.1	1168.71	2739.05	1510.96	1687.85	2003.82	3141.38	907.16	2805.87	2962.42	4609.94	2818.52	4524.3	3943.03	1613.88	1619.38	2704.5	1142.67	1512.34	1648.11	2615.41	1310.01	5156.28	547.61	1730.73	4035.45	2141	1332.66	12198.59	17360.27	6131.92	248.1	2363.4	2636.41	721.44	3609.6	1445.08	1487.52	1782.16	2904.51	1655.19	11494.27	4179.78	1492.72	1255
CCND2	7128.16	5383.57	7924.53	4529.64	5549.84	5574.76	4075.93	6359.43	5174.23	4127.4	2297.19	3257.09	1169.35	3513.44	733.81	375.31	20	1367.07	746.92	417.83	1311.48	1346.66	3747.85	15550.81	2861.27	242.59	4215.66	524.01	732.83	1018.08	3307.07	2006.08	1860.36	1459.19	1906.9	499.95	3991.83	1042.6	331.33	1869.08	744.36	3010.93	696.92	1996.23	2686.25	4959.64	2003.69	404.77	728.26
CCND3	835.24	933.43	950.44	1359.63	843.59	833.66	1303.7	1043.96	840.14	1204.32	1917.47	1793.2	1442.45	1660.52	3843.85	2013.93	2988.68	1593.03	1500.5	1133.06	1245.06	1492.59	1595.7	1597.01	978.7	1950.45	2581.57	3370.66	2619.48	1055.93	1227	1460.4	2433.5	1485.49	1105.78	970.29	1201.9	3764.7	1376	1160.02	1927.58	2348.92	985.15	990.63	857.13	1271.93	1836.17	827.85	994.77
CCNO	30.09	107.25	32.88	38.73	36.36	24.09	76	24.86	30.25	33.73	150.64	26.1	33.87	20	22.27	20	20	20	20	30.9	20	20	20	20	43.95	106.74	20	20	20	147.43	20	20	34.2	25.33	25.7	38.98	20	54.9	47.62	26.3	20	20	35.22	20	52.83	20	21.02	54.82	58.88
CDK7	168.08	323.43	159.71	169.62	161.55	109.36	206.58	141.61	182.88	207.47	112.98	109.36	160.19	127.01	82.4	188.88	20	20	293.43	70.41	256.52	93.29	97.95	188.16	161.53	106.74	240.31	122.74	20	194.25	134.05	130.11	189.66	270.8	271.43	277.71	148.39	232.53	172.25	176.29	128.51	115.65	162.18	239.55	95.22	76.15	123.19	669.14	175.71
CDKN1A	22175.69	3171.07	3444.77	3665.52	1709.52	2502.25	5780.29	3555.2	3199.69	5021.36	5187.52	2050.44	1237.8	11909.45	433.16	1197.08	693.51	440.62	386.8	1216.5	1936.3	1698.91	5566.54	900.13	11209.91	761.74	1496.76	495.68	701.65	3316.22	1266.13	3681.76	2485.32	2577.45	1704.43	2396.3	3706.7	796.68	1169.3	1099.63	836.5	8610.06	1138.99	2140.95	674.89	564.03	4233.68	344.06	703.79
CDKN1B	1587.54	852.15	885.46	1051.77	1259.15	1290.75	1015.77	1128.32	1190.77	995.16	2356.82	1531	911.77	1496.15	575.69	650.05	676.99	621.39	646.88	1552.04	1404.47	1015.32	1410.22	1264.83	678.2	883.04	1153.47	1052.74	1325.33	1004.13	944.15	1028.27	1108.96	1130.92	634.38	1070.35	1382.92	666.8	781.22	981.78	906.81	1092.71	791.45	608.85	645.4	797.32	752.17	2573.88	1169.02
CDKN2A	59.45	20	32.88	23.37	28.05	34.55	40.32	27.87	59.81	38.79	65.9	32.31	457.29	207.33	114.69	868.37	20	338.94	1827.28	1667.21	56.8	1504.98	534.91	39.49	381.27	1581.71	137.32	1184.92	1231.78	94.64	125.71	443.17	340.98	1900.45	573.57	797.14	195.78	864.52	77.01	845.42	1743.31	191.42	1565.3	309.41	510.72	220.29	584.77	2056.28	2461.62
CDKN2C	1029	421.47	577.78	508.19	622.82	723.67	486.3	888.05	635.26	629.15	1114.08	754.31	605.49	575.3	552.3	520.04	20	327.64	453.49	1434.75	654.14	1247.57	1193.48	104.53	979.89	834.52	329.56	1019.69	982.3	478.16	1062.16	898.16	645.69	498.74	319.7	453.85	682.14	328.04	1434.77	482.12	623.13	1351.93	1234.45	591.38	754.57	460.83	323.31	4187.12	571.92
CHEK1	57.25	125.69	65.76	46.75	88.83	57.37	40.32	66.28	70.13	47.23	75.32	226.17	669	153.16	483.26	1027.82	20	282.45	966.99	1241.52	562.52	504.37	252.17	627.19	161.53	601.63	20	741.17	748.42	302.83	183.44	401.37	557.59	141.24	646.92	428.37	73.03	179.87	959.55	455.83	1122.6	87.74	442.99	262	780.16	295.08	114.2	328.12	763.66
CHEK2	87.34	120.24	84.55	88.15	105.97	101.12	76.35	108.46	117.56	70.84	94.15	347.95	293.57	222.27	342.96	581.37	1387.01	1152.4	786.93	328.26	486.94	359.99	185.48	315.92	98.58	693.82	363.89	1260.46	1496.85	297.85	130.2	330.4	745.18	255.21	472.02	200.13	152.28	357.5	756.9	481.15	441.28	179.46	783.11	167.18	401.55	192.79	210.28	329.13	262.4
CREBBP	3853.26	2364.58	2939.8	2611.07	2705.31	3303.9	2238.83	3341.28	3320	2545.26	1117.21	2031.8	2559.58	2919.46	2433.03	3282.15	3384.97	2485.58	2447.49	2237.26	2841.46	2007.8	2204.25	2284.6	2733	3289.57	2883.67	2572.84	3227.57	2331.02	3003.05	2742.59	1328.68	2290.09	1747.68	2386.18	2824.11	1782.15	1214.89	2070.7	2213.69	3110.63	2615.32	2520.23	1915.24	3103.65	2378.13	2321.31	1831.78
CRY1	1608.09	1188.58	858.06	890.84	645.16	524.92	1107.82	605.59	646.95	1017.09	1371.41	734.43	469.29	1966.85	509.99	282.1	478.85	429.33	313.44	545.63	696.28	622.82	727.34	500.59	542.8	354.19	556.14	528.73	20	551.87	358.54	365.1	535.83	432.5	692.68	871.35	434.3	402.58	482.31	885.36	191.55	1164.49	916.57	371.8	597.61	435.31	553.76	433.44	299.49
DDB1	3526.65	3983	3519.14	3356.33	3095.42	2837.3	3434.07	3181.6	3174.25	2530.08	4782.68	3441.01	4519.31	2657.96	2456.41	3370.45	4606.86	3299.04	4281.44	4248.31	4816.7	2896.16	3119.85	2889.72	4910.13	2498.72	3158.31	3375.38	3009.28	3980.66	3870.23	3968.79	3533.13	3606.09	4010.01	2276.38	2658.63	3287.14	5167.6	3164.49	6677.43	2496.48	3245.52	4761	3033.33	2297.96	3188.99	8097.24	4761.2
DDB2	642.94	323.43	634.93	710.53	535.04	503.05	1092.48	486.58	628.39	699.99	1029.34	550.51	216.65	629.47	286.17	380.22	346.75	20	366.79	421.15	366.92	383.21	776.66	283.4	706.71	528.85	322.7	325.74	545.72	496.09	324.55	511.77	528.57	388.66	423.76	324.55	501.12	228.07	396.18	279.53	843.77	586.23	186.28	429.19	234.62	203.4	411.68	161.38	352.75
DNA2	103.49	138.67	96.3	93.49	74.28	105.55	93.48	91.89	97.63	91.08	62.76	211.26	424.13	166.24	354.1	554.38	330.24	293.75	306.77	532.43	440.67	452.11	154.92	355.41	116.4	388.15	205.98	703.4	608.09	335.71	135.98	246.82	236.3	177.28	374.86	400.26	94.01	168.71	873.43	805.49	591.61	91.72	837.79	274.48	660.77	206.59	106.13	292.44	412.3
EGFR	1599.29	1248.9	1556.41	1283.5	1283.57	1513.9	1786.07	1526.78	1365.4	1600.7	1999.06	914.62	577.97	702.31	935.35	512.68	462.34	531.01	406.8	490.31	975.25	363.08	721.09	242.75	748.28	475.48	583.6	20	592.5	552.87	1247.53	742.03	737.93	1025.72	1301.98	492.08	1288.91	627.97	70.93	951.59	210.94	1443.65	502.3	758.57	726.1	791.14	748.35	694.29	313.49
FANCD2	128.44	206.54	132.31	144.24	205.18	131.55	150.92	129.55	162.94	96.14	109.84	293.28	266.05	248.42	268.36	571.55	462.34	259.86	500.17	364.82	358.68	639.85	261.9	386.77	80.77	291.11	260.9	481.52	1138.23	269.96	194.99	343.02	691.29	313.66	359.82	854.11	186.46	310.64	951.45	475.31	608.58	159.52	745.12	207.11	538.95	189.15	154.97	338.67	583.46
FANCE	242.94	118.56	163.63	194.33	170.38	200.33	151.63	225.21	195.94	178.79	348.35	132.97	265.34	188.65	247.2	436.64	577.92	259.86	586.86	429.37	274.85	181.93	115.32	448.32	236.36	213.48	267.77	302.13	20	153.41	269.39	310.69	226.97	220.14	294.62	574.15	180.25	220.04	310.06	208.43	387.94	131.6	516.21	217.09	261.87	350.99	134.95	265.47	183.02
FANCF	377.25	785.54	570.74	650.43	702.3	487.83	751.39	531.02	583.7	526.26	1067	441.16	963.28	222.27	1484.31	596.08	20	271.15	746.92	1086.05	600.08	394.44	361.93	512.2	490.54	475.48	425.69	429.59	20	717.24	373.94	358	647.76	429.57	628.74	358.66	452.95	672.16	748.8	583.42	780.73	366.89	369.78	581.4	458	446.77	424.54	743	893.53
FANCG	275.97	298.71	270.1	247.08	415.04	294.79	249.39	301.29	316.26	259.75	599.4	631.29	870.84	418.4	450.97	811.95	858.63	519.71	1173.73	896.05	500.68	357.28	407.09	537.76	401.46	611.34	343.29	1520.1	1231.78	623.6	370.73	433.7	639.47	512.37	361.07	640.11	286.68	370	1617.16	547.38	1142	331	1407.75	519.02	584.37	276.32	436.91	1015.89	632.89
FANCI	132.85	463.36	166.76	121.54	267	125.52	149.49	133.32	170.5	172.05	94.15	402.63	815.79	401.59	789.48	1410.49	1766.79	632.69	1267.09	1094.51	571.68	746.3	530.74	770.05	346.82	999.49	460.01	1510.66	717.24	571.8	219.36	359.58	1040.56	343.85	963.48	4082.41	174.03	485.6	1295.95	979.83	1442.65	247.26	1286.34	334.37	1284.52	269.93	424.68	546.07	552.53
FANCL	1579.47	883.16	872.94	980.32	1085.66	1237.18	816.68	1058.27	1085.58	1227.93	370.31	587.79	657.71	904.04	946.49	1123.48	20	20	666.89	773.3	523.58	630.95	568.26	988.4	1061.84	533.71	590.47	325.74	20	477.16	1049.34	1015.66	639.47	859.15	663.22	641.61	896.57	1110.89	489.4	1034.38	1156.55	665.99	678.39	853.39	589.97	681.42	341.61	595.25	631.4
FANCM	245.87	239.64	263.84	226.38	277.39	268.8	215.14	311.83	307.32	254.69	225.95	214.99	187.01	164.37	161.46	76.04	20	248.56	140.05	247.11	327.98	272.89	202.15	206.74	262.49	20	295.23	127.46	20	208.2	298.89	210.54	289.16	301.97	185.55	182.89	312.32	181.65	428.61	193.82	242.46	159.52	303.98	217.09	195.52	162.56	199.6	160.95	123.44
FEN1	89.54	283.63	151.1	124.88	119.99	102.07	113.81	145.37	118.25	133.25	178.88	218.71	490.46	199.86	347.42	588.73	396.29	20	440.15	711.71	387.99	429.28	325.11	398.38	199.54	436.67	151.05	608.98	20	239.08	168.69	264.17	561.74	218.2	433.16	362.41	134.41	262.44	888.62	295.12	1246.26	139.58	616.3	234.56	290.86	222.43	242.6	551.54	468.87
GEN1	148.26	315.05	185.55	124.21	192.2	187.34	205.51	143.11	171.88	134.94	163.19	475.95	442.47	379.17	309.56	336.06	1122.82	305.05	720.24	510.25	579.93	668.49	345.26	612.09	197.17	659.85	405.09	495.68	452.17	393.48	207.17	258.65	638.43	343.85	532.83	627.75	227.64	535.14	772.1	579.52	674.05	219.34	502.3	249.53	595.99	253.48	147.18	454.7	485.56
GTF2H3	802.21	944.32	827.53	725.89	914.76	825.1	723.92	872.23	798.2	959.74	520.95	602.71	1319.66	646.28	1058.95	569.1	990.72	451.92	480.16	879.8	1025.64	1203.05	715.53	788.63	783.91	752.04	569.87	797.82	436.58	738.16	821.64	715.22	734.82	606.86	1129.6	1319.2	660.38	1039.03	910.92	1031.45	892.26	650.04	807.21	1077.96	804.29	970.69	775.33	1262.2	1126.85
H2AFX	1374.7	1556	1269.87	914.21	1398.89	1184.24	843.44	1159.96	1051.21	1106.49	527.22	1388.09	4093.77	1072.15	3850.53	2619.83	2972.17	1287.98	1747.25	2940.36	3769.07	4946.15	2029.19	3167.31	1361.15	3735.94	1098.54	5008.77	3087.24	3598.14	1411.09	1769.51	3895.88	977.01	3000.14	4130.38	1034.08	1175.16	4198.93	2766.13	3610.27	1016.94	4449.38	3074.19	7783.63	1830.26	2322.56	1984.61	3447.45
HDAC1	1528.09	1853.04	1524.31	1610.05	1886.65	1596	2001.93	1593.81	1670.66	1416.84	1647.58	1293.64	2057.82	958.21	924.22	2212.63	379.78	1050.72	420.14	2903.99	2145.18	2119.67	1510.95	2787.51	1678.28	247.45	789.58	656.19	1138.23	2596.99	1944.73	1937.48	2698.82	2373.86	2246.03	3414.56	1706.9	2786.37	4116.86	2392.11	865.59	526.41	2843.3	1257.62	1582.35	1955.41	1829	2837.09	2416.85
HDAC2	2704.62	3620.61	2722.15	2584.36	2849.72	2405.57	2378.34	2557.93	2554.11	2707.18	1578.54	2039.26	3021.11	2431.95	1794.98	4464.5	1139.33	1333.17	3621.22	3511.43	2064.56	3982.31	2453.64	6901.41	3902.92	1203.26	2348.13	2242.38	1871.06	3957.75	2445.03	2719.72	2335.04	2190.73	4475.14	7750.7	2037.87	1964.7	2809.76	4888.45	5256.6	1742.75	1369.75	4012.41	2324.04	2779.66	2087.7	2724.71	4080.96
HLTF	842.58	720.18	826.74	695.84	861.77	807.67	682.53	912.15	825.7	841.67	677.86	836.33	1016.21	801.31	1293.9	775.16	1486.08	1118.51	1060.36	2494.82	2041.66	1268.47	742.62	1497.12	1058.28	514.3	865.1	2110.2	1590.4	792.94	1210.33	1124.48	1351.48	2018.32	1765.23	3013.93	811.11	1423.76	1521.91	2292.77	1927.58	518.44	3053.68	1402.35	2022.61	999.78	832.87	3232.9	1773.06
HUS1	1087.72	1104.78	1112.5	1218.06	1204.09	1293.29	1097.12	1249.59	1281.53	1187.45	677.86	1282.46	1482.68	1273.88	1709.24	1589.56	3252.87	903.85	1267.09	1236.06	1089.77	1037.77	1133.04	819.99	1109.35	1232.38	1064.21	1756.14	1496.85	907.5	1190.44	1228.57	1152.49	1629.66	1154.67	794.9	1188.69	1621.92	2098.45	2144.72	1602.68	1391.81	1743.24	990.63	1548.45	1710.69	1217.2	1237.3	1780.98
KRAS	1074.51	1158.83	1033.43	762.62	898.13	831.76	800.27	785.61	849.08	829.87	442.49	1421.64	2927.25	1639.98	1681.41	1842.22	1964.93	2293.51	1367.13	1545.88	2870.78	1388.47	1434.53	2752.66	747.09	1576.86	1009.29	1978.02	2338.82	1841.9	650.38	1129.21	1240.59	1596.54	2308.72	4091.41	911.33	1729.93	1264.54	9299.64	1639.05	1148.54	2132.48	875.84	1288.78	1398.39	1618.52	2595.71	1782.96
LIG1	133.58	171.35	111.17	172.96	194.79	136.3	188.74	137.84	181.5	143.37	294.99	161.55	279.46	125.15	114.69	228.13	511.87	418.03	633.55	633.92	285.38	194.7	153.53	239.26	125.9	174.67	453.15	642.03	358.62	241.07	137.9	186.89	321.29	112.99	369.85	108.31	133.63	182.54	480.28	266.87	157.6	111.66	242.81	152.21	158.59	182.03	131.22	383.86	233.38
LIG3	916.71	1054.93	811.09	842.09	956.83	820.35	834.88	921.94	875.89	861.91	1126.63	559.21	708.52	586.51	1526.63	637.79	1964.93	971.63	706.9	745.43	1165.81	485.02	560.61	405.35	591.5	824.82	686.59	1081.06	1044.67	807.89	733.12	735.72	562.77	787.07	893.27	1081.22	608.33	411.06	1250.36	1358.71	795.28	542.37	766.43	933.24	1117.85	598.37	669.63	828.07	650.68
LIG4	377.99	289.08	272.45	351.26	322.58	280.85	362.14	369.83	369.19	288.43	561.75	379.02	164.43	254.03	161.46	117.75	20	293.75	413.47	211.44	207.97	265.15	255.65	206.74	441.84	155.26	20	339.9	20	176.32	243.73	220.8	288.12	330.22	322.83	224.49	247.06	379.37	194.55	224.02	186.7	275.17	481.92	376.79	197.37	241.78	197.56	98.73	272
MAD2L2	747.9	473.84	448.6	378.64	480.49	457.09	381.76	451.93	434.51	462.16	633.93	929.53	702.17	933.93	468.79	1177.45	908.16	1197.6	946.99	1809.94	978	1548.33	665.51	3146.4	728.09	528.85	617.93	3422.58	1029.08	779	887.7	823.25	1877.98	703.29	877.6	4068.54	553.95	868.54	417.46	1744.41	499.47	693.91	1368.83	731.12	1632.84	1374.33	821.68	372.15	1070.28
MDC1	1011.39	773.81	825.96	806.03	813.46	930.66	711.43	935.5	902.71	786.01	674.72	932.02	975.28	1010.51	760.53	1847.13	1139.33	926.44	1213.74	1107.88	1088.4	692.49	988.54	1002.34	717.4	868.49	775.85	750.61	1465.66	733.18	1024.32	904.47	646.72	803.63	1185.39	1337.57	961.05	657.87	1256.44	1073.33	1357.79	853.43	1656.12	823.44	1162.68	1611.75	680.3	810.65	1057.98
MGMT	753.77	616.28	444.69	770.63	828.01	625.4	779.93	586	921.96	726.98	1280.4	560.45	772.74	741.54	834.02	522.49	528.39	723.08	1173.73	483.18	384.79	406.44	457.11	488.98	566.55	892.74	624.8	495.68	919.94	417.39	497.73	341.44	938.99	633.16	601.78	901.33	451.39	965.39	700.16	739.26	1222.01	490.52	973.1	885.82	444.58	1266.95	493.54	2692.35	521.53
MLH1	832.3	860.53	721.05	624.39	627.5	653.93	782.08	693.72	602.26	578.54	1336.89	887.28	743.1	857.35	471.02	551.93	875.14	723.08	820.28	1211.12	671.09	839.58	732.9	530.79	698.39	621.04	672.86	1090.51	483.36	793.94	699.13	596.15	963.86	642.9	628.11	458.35	617.65	587.8	1093.3	459.72	872.87	937.18	577.37	653.76	692.98	500.22	549.78	568.68	857.57
MLH3	1277.08	966.53	1202.54	1200.03	1445.64	1407.72	1201.3	1483.84	1400.47	1158.78	1587.95	1174.34	1143.24	976.89	730.46	728.55	1403.52	1355.77	740.25	1167.64	1529.98	876.36	1024.67	1128.94	880.12	1460.41	1132.87	1987.46	2058.16	1274.09	1193.01	952.57	1160.78	1281.91	663.22	631.49	1188.69	907.37	541.08	891.2	1418.41	1132.59	1248.35	1312.52	821.48	969.2	542.29	1088.92	795.31
MNAT1	858.73	832.46	591.09	670.46	689.31	568.67	727.84	710.29	630.45	774.2	505.26	310.67	907.53	438.95	413.11	544.57	20	338.94	326.78	474.29	1033.43	630.56	376.52	1221.86	631.88	305.67	542.41	481.52	545.72	681.37	559.94	509.41	638.43	648.75	391.79	616.5	473.92	597.18	355.65	602.9	836.5	402.79	522.69	965.67	489.25	540.22	713.86	870.63	567.82
MPG	805.88	878.55	897.21	704.52	641	746.49	837.02	720.83	766.58	735.41	1525.19	1373.17	1301.31	1109.51	746.05	1295.2	2030.98	2022.35	2094.04	1243.67	990.37	1113.25	1306.71	728.24	933.57	2197.9	865.1	1255.73	2541.52	1496.24	874.87	1006.98	1092.38	1051.05	934.64	327.93	890.35	700.27	942.33	748.02	1045.02	1152.53	875.79	1205.22	1036.51	1198.98	1202.74	917.35	891.68
MRE11A	976.16	880.64	905.82	867.46	1003.06	900.23	795.63	963.37	1051.9	922.64	241.64	579.09	817.2	846.14	611.32	814.4	693.51	802.16	1520.51	646.36	1204.29	780.75	687.74	766.56	786.29	892.74	741.52	816.7	1138.23	548.89	956.97	1022.75	700.62	1109.49	1435.5	640.11	817.32	1167.57	847.08	705.17	2899.86	757.72	1185.33	955.69	1019.19	1359.36	872.53	1463.14	1106.74
MSH2	819.83	1016.38	822.05	952.94	1192.14	889.45	1041.46	967.13	1028.52	895.65	966.58	702.12	1622.41	851.74	1820.59	2040.92	1337.47	1062.02	4048.03	2843.42	3036.6	1055.58	845.44	2965.21	1229.31	1373.08	1531.09	1505.94	1574.81	707.27	1078.84	1323.98	1788.85	1240.02	2403.37	2288.74	628.53	2511.89	1424.64	2081.41	1367.49	510.46	1778.46	1310.02	2192.23	1614.12	971.83	3131.8	1684.16
MSH3	1145.7	902.01	857.28	860.12	857.62	1131.94	768.16	1100.45	1009.96	1045.77	649.62	497.08	403.66	732.2	347.42	262.47	462.34	20	713.57	347.9	906.08	518.69	618.97	519.17	515.48	262	665.99	151.07	374.21	440.3	661.93	776.73	473.64	771.48	842.5	860.11	817.32	975.65	643.42	751.92	455.83	502.49	515.28	830.93	297.53	745.13	618.07	1369.62	881.85
MSH4	130.64	41.06	75.94	82.81	81.03	99.85	55.66	77.58	103.81	96.14	20	55.92	126.32	37.36	113.58	51.51	20	20	20	20	128.72	45.68	23.62	44.14	72.45	126.15	260.9	20	20	210.19	57.73	49.68	46.64	107.15	26.33	20	66.04	75.43	31.41	42.86	20	20	20	109.79	55.53	312.46	98.45	228.04	24.53
MSH5	553.4	621.73	602.83	838.08	628.02	518.58	821.32	545.33	665.51	554.93	853.6	466.01	627.37	547.28	727.12	765.34	1832.84	869.95	2147.39	399.31	806.22	577.92	461.27	485.49	485.79	1470.12	411.95	1099.95	888.75	750.11	531.72	629.27	581.43	599.07	668.86	819.26	486.35	660.11	1432.74	674	1166.25	534.39	744.19	591.38	813.43	1092.49	178	370.57	570.23
MSH6	1329.92	1137.04	1282.39	1175.32	1436.29	1289.16	1104.25	1275.2	1248.52	1091.31	1729.17	935.75	2194.73	1294.42	1511.04	2239.61	1667.72	1107.21	4048.03	3525.81	1468.14	1337.76	1109.42	2281.11	2021.54	1377.93	1222.13	1184.92	1481.25	1350.8	1958.84	1637.83	2199.27	1086.11	1654.28	1957.07	985.92	2496.26	1663.77	2277.18	2674.37	745.75	1684.85	2268.21	2193.18	1467.48	1187.27	2241.8	1367.76
MUTYH	256.15	204.45	250.53	238.4	210.9	226.01	189.81	231.24	224.13	217.59	185.16	217.47	280.87	194.26	247.2	426.83	20	225.96	760.26	357.17	283.55	241.93	207.02	278.75	268.43	543.41	164.78	358.78	20	204.21	250.79	348.54	261.18	266.9	219.4	204.25	253.28	267.79	351.6	144.15	453.41	235.29	259.49	276.98	320.71	171.86	130.08	363.4	529.41
MYC	19446.85	3551.06	3959.13	4502.26	4789.88	4536.01	3806.2	6718.72	3368.82	3771.5	7845.61	3638.6	8341.39	9565.29	6745.66	4202.03	15306.66	5524.76	11810.64	5206.19	2262.91	2386.37	8119.53	2955.92	3224.72	5720.36	8534.3	2686.14	4708.83	4727.78	3092.2	5385.82	2850.14	4038.59	4125.98	3072.02	5913.94	8097.12	11039.42	2037.58	13078.46	9160.4	2188.08	7021.72	7559.62	2998.3	3987.52	12096.03	12596.96
MYD88	733.22	787.64	739.06	601.68	659.71	652.67	883.76	585.25	620.14	652.76	1496.94	1795.69	1590.65	1888.4	983.23	1228.96	1122.82	734.37	786.93	2133.15	1038.46	2049.22	1645.02	1073.19	956.13	1499.23	988.69	1454.01	1091.45	1755.24	801.75	1080.32	1714.23	1025.72	1029.3	982.66	905.12	1384.04	2134.93	630.17	1648.75	1567.28	1504.13	1110.4	829.8	809.83	2104.4	946.48	1375.05
NBN	1147.17	1438.69	1152.43	1106.53	1101.76	1109.44	964.75	1169.75	1045.71	1403.35	423.66	1170.61	2150.27	1417.7	1768.26	1076.88	990.72	1039.42	973.66	1018.31	2047.15	1254.15	1387.29	1291.55	1301.77	2542.38	1174.07	1557.87	1278.56	1647.65	1244.96	1992.68	1368.07	1128.97	1988.39	2721.23	1225.98	1964.25	2010.3	1304.17	2012.44	1591.21	1112.11	1784.13	865.1	980.99	1682.82	2378.6	2507.28
NEIL1	860.93	664.88	866.67	1165.97	976.05	860.29	1405.74	750.96	1025.77	730.35	2388.2	546.78	143.26	212.94	192.64	296.82	20	271.15	20	120.54	251.49	238.83	352.21	89.43	496.48	465.78	411.95	169.95	20	506.05	329.04	396.64	586.61	384.77	173.01	61.84	622.32	226.73	523.85	87.66	625.55	410.76	325.29	366.81	266.49	98.47	519.48	59.33	123.04
NEIL2	550.47	607.48	605.18	664.45	795.28	631.43	534.82	830.05	769.33	580.23	605.68	431.21	446	420.27	533.37	458.72	20	20	313.44	315.94	470.45	406.05	348.04	600.48	388.39	223.19	913.16	231.32	20	418.39	357.9	375.35	236.3	700.37	371.1	398.38	435.85	770.35	195.56	888.28	581.91	331	119.55	616.33	483.64	935.77	560.63	726.79	1024.98
NEIL3	27.89	55.72	24.27	20	40.52	20	22.12	20	22	20	20	128	189.83	56.04	172.59	228.13	396.29	20	173.39	286	231.33	558.17	130.6	343.79	28.51	412.41	20	481.52	358.62	172.34	31.43	86.74	159.61	56.5	176.15	188.51	20.2	76.77	588.7	160.71	383.09	20	178.86	132.25	268.19	72.37	37.25	211.09	352.6
NFKB1	968.09	564.75	622.41	516.87	538.15	557.25	513.06	625.17	494.32	433.49	571.16	495.83	463.65	1555.92	236.06	331.16	20	20	140.05	234.05	400.36	504.37	682.88	206.74	384.83	252.3	315.83	453.2	20	281.91	357.9	384.03	598.01	234.76	507.75	388.64	678.25	534.24	517.77	263.95	489.78	614.15	417.04	426.69	249.53	215.5	471.51	242.76	518.68
NKX3-1	146.06	88.4	165.19	86.15	48.31	97.31	52.45	122.02	87.31	116.38	100.42	77.05	52.22	87.79	118.03	20	20	20	20	52.26	52.22	161.03	59.05	41.81	72.45	20	20	20	20	116.55	64.14	57.56	35.24	48.7	32.6	24.36	74.58	87.48	34.45	42.86	113.96	95.71	73.21	94.82	25.44	59.98	99.12	73.44	31.52
NLRP2	28.62	582.35	241.13	362.61	477.9	374.04	347.15	271.16	316.26	507.7	138.08	173.98	2345.75	97.13	1230.43	20	20	1254.09	20	1952.02	4572.54	145.54	174.37	1651.6	432.34	20	1208.4	99.14	20	1407.58	33.99	69.39	34.2	31.17	1978.36	828.62	260.27	983.69	20.27	3084.62	20	183.45	3188.06	20	832	566.93	31.7	1684.03	1370.94
NTHL1	554.14	485.99	530.81	606.36	538.15	624.45	607.96	613.12	615.32	511.08	740.63	303.22	671.12	302.59	721.56	856.11	1188.87	824.76	1033.68	794.82	768.2	267.86	439.74	523.82	478.66	960.67	446.28	930	1138.23	736.16	448.34	776.73	339.94	789.01	577.34	615	455.28	591.82	1400.32	337	1379.61	386.83	352.17	558.94	682.33	880.03	400.69	694.48	1353.63
OGG1	1098	784.28	949.66	845.43	1138.64	1163.64	794.56	1159.96	1127.52	949.62	643.34	789.11	354.97	653.75	360.78	613.26	610.95	700.48	940.32	462.49	572.6	706.04	639.81	569.12	551.11	383.3	1064.21	358.78	530.13	317.78	749.16	794.86	658.12	651.67	482.68	550.17	1004.56	627.97	771.09	753.87	858.32	693.91	553.28	576.41	694.63	326.93	520.07	635.28	750.5
PARP1	1789.38	2442.09	2153.76	1852.46	2137.03	1864.49	2020.48	2090.94	1870.72	1840.21	2592.19	2963.82	4059.19	2706.52	2774.88	3301.77	3715.21	2508.17	4628.22	4888.56	3153.87	3820.9	2859.34	5167.34	3249.66	4580.17	3192.64	8365.27	5815.87	2901.82	2046.72	2719.72	6301.4	3757.07	4301.5	5162.51	2558.41	5377.7	11030.3	3980.69	4412.83	2133.57	2232.57	4863.3	3430.8	1471.07	3319.74	5779.43	3425.02
PARP2	411.01	421.47	384.4	349.26	397.9	407.32	353.58	421.8	429.01	313.73	269.89	297	539.86	302.59	363.01	235.49	462.34	20	206.74	467.91	521.29	490.05	287.6	842.06	380.08	257.15	308.96	495.68	389.8	307.81	520.18	395.07	440.48	392.56	508.38	297.95	435.08	432.04	705.23	802.57	412.19	247.26	457.82	267	233.51	218.65	234.77	523.76	178.65
PARP3	606.25	414.35	671.73	412.7	470.1	497.03	472.38	656.81	645.58	480.71	219.68	664.84	390.96	474.44	917.53	910.07	1783.3	338.94	1007.01	402.26	597.33	1049	443.91	303.14	447.78	1174.15	817.04	1406.8	1621.58	356.63	488.11	535.43	479.86	553.28	510.89	391.26	660.38	615.03	264.46	299.99	1479.02	769.68	357.73	274.48	726.91	1489.88	287.75	896.89	2377.64
PARP4	2311.22	2575.73	2636.81	2667.83	2440.39	2236.31	3139.01	2393.73	2512.86	2627.91	3201.01	2554.97	1972.44	3040.87	2168.01	2264.14	4425.23	2711.54	2074.03	1850.77	1995.39	2102.25	2209.11	2270.66	1901.58	2008.68	2046.03	1826.95	2697.44	2758.37	1774.12	1827.08	2604.51	3011.89	4193.68	1634.01	2600.36	2736.83	3746.01	1793.11	2131.25	2915.22	2291.88	1222.69	1500.67	2034.42	2180.29	2122.91	4975.79
PCNA	38.17	37.71	34.45	33.39	24.93	28.21	37.46	25.61	30.25	38.79	20	68.35	103.74	20	118.03	73.59	20	20	140.05	254.68	77.87	92.9	55.58	160.28	49.89	135.85	20	193.55	20	97.62	31.43	80.43	119.19	75.01	139.79	166.77	41.95	54.9	327.28	81.81	155.18	20	61.17	77.35	70.19	80.96	41.14	55.62	115.46
PIK3CA	1374.7	951.03	1046.74	1177.99	1086.7	1096.12	1122.45	1232.27	1045.71	1325.76	1503.22	1339.62	1377.53	1755.79	1537.76	885.54	990.72	926.44	1433.82	2447.34	1846.52	1254.92	1562.36	1200.95	1354.03	994.63	1290.79	1812.79	2182.9	896.55	1259.07	1311.36	1640.64	1541.01	1159.69	1483.73	1034.86	1837.05	1195.64	1760.97	2022.14	1451.63	1950.83	1424.81	995.52	1100.23	2501.57	1520.09	1692.48
PIK3CB	979.83	1078.39	941.05	1344.94	966.7	807.67	1306.19	949.06	943.96	1307.21	1418.49	838.82	725.46	1161.81	2104.54	637.79	1172.35	406.73	746.92	1034.13	1551.97	927.06	1009.38	1005.83	656.82	926.71	1242.73	1066.9	2557.11	683.37	986.48	863.47	1441.65	1725.12	1270.64	1025.76	915.22	1052.42	1778.26	1227.22	2798.02	921.22	1801.62	1287.57	702.08	966.21	1017.46	1702.73	875.12
PIK3R1	5171.44	3866.12	5211.78	6834.2	7315.46	6586.88	6481.73	8384.84	6319.62	7031.93	13667.05	4210.24	1366.24	9516.73	1536.65	1008.19	1337.47	1423.56	1487.17	2408.27	2824.97	4315.59	5419.96	1621.4	1940.77	878.19	5080.76	1482.33	1029.08	2048.11	4500.08	2194.54	1442.69	2852.14	2703.01	1213.52	5452.44	2926.52	11723.37	1688.9	916.51	10616.02	945.3	1659.36	1635.85	1732.75	4494.38	5099.2	1970.63
PMS1	953.41	1020.16	1049.87	982.99	1396.81	1121.8	1017.91	1074.84	1116.52	1165.52	1195.67	1217.84	1183.46	913.38	955.39	1719.57	2592.39	1446.15	1987.33	1929.68	1021.06	1264.21	676.63	970.98	950.19	970.37	2046.03	1817.51	841.98	794.94	993.53	988.85	1126.58	1013.06	1167.84	1200.4	978.92	789.99	980.83	795.75	998.95	881.34	808.14	736.11	1316.8	548.82	922.91	2703.92	798.57
PMS2	248.81	242.16	296.72	333.9	315.83	295.74	329.31	278.69	326.57	268.19	420.52	335.53	293.57	173.71	363.01	497.96	346.75	271.15	273.43	270.86	447.54	323.6	213.27	271.78	314.75	354.19	425.69	415.43	20	316.78	308.51	276.78	417.67	649.72	336	310.31	295.23	343.67	594.78	400.31	269.13	219.34	177.94	354.33	528.76	425.35	170.35	391.17	569.87
PNKP	918.91	1282.42	1093.71	1089.84	1013.45	808.3	1521.34	817.24	977.64	777.58	3687.44	1489.99	1582.89	1102.04	992.14	1091.6	2707.97	2858.41	1253.75	3507.4	2562.03	1965.22	1061.48	835.09	845.67	844.23	1943.05	3653.9	2603.89	1700.45	894.12	1067.7	2303.95	2217.03	1851.74	1139.31	1079.15	1136.33	3226.21	1029.51	809.83	1419.72	1594.96	1122.88	793.59	818.93	1159.13	2292.96	857.76
POLB	535.05	392.14	502.62	404.02	439.46	409.86	434.57	524.24	465.45	419.99	307.55	293.28	395.19	435.21	366.35	686.85	20	20	380.13	229.67	799.81	425.79	342.48	641.13	438.28	262	384.49	372.94	20	372.56	702.34	462.09	392.8	375.03	447.58	504.07	417.98	435.61	322.22	510.37	351.57	311.06	556.06	471.61	236.58	290.88	307.79	556.62	370.72
POLD1	111.56	101.39	100.99	114.19	108.05	90.34	114.17	100.93	113.44	123.13	128.67	175.22	372.61	140.09	214.91	277.19	462.34	248.56	273.43	484.13	428.76	557.79	148.66	286.88	122.34	150.41	315.83	434.31	483.36	235.09	134.69	157.71	424.93	366.26	385.52	306.56	107.22	158	539.05	312.65	215.79	123.63	251.15	102.31	156.36	133.08	159.93	342.75	201.33
POLD3	591.57	724.79	549.6	583.65	474.78	469.45	643.64	434.61	477.82	656.13	502.12	329.31	586.44	347.42	537.83	578.91	20	508.41	840.28	677.94	425.56	353.41	350.12	314.76	675.83	650.15	322.7	618.43	623.69	326.74	361.11	498.37	497.48	236.7	498.98	436.99	409.44	416.86	1349.66	405.18	1343.24	299.1	454.11	414.22	395.88	761.02	341.9	393.19	486.66
POLD4	1186.07	1204.08	1236.98	1357.62	1001.51	859.34	1272.66	1172.76	1111.02	1550.09	1726.03	3029.68	1908.22	2112.55	2904.04	1538.05	2889.61	4010.81	2947.66	1542.84	1764.98	1875.81	2376.53	921.04	928.81	3944.57	2004.84	4116.54	8326.2	1585.89	1425.84	1491.94	4654.53	1614.07	3389.42	2680.01	1664.17	1222.47	4980.15	1720.06	2732.56	1958.1	1844.26	2245.75	1212.46	3741.23	2732.73	2185.88	1888.1
POLE	202.57	164.65	190.25	187.65	174.02	193.36	214.43	179.27	204.19	133.25	483.29	275.88	354.26	160.64	393.07	704.02	561.41	350.24	420.14	736.6	282.18	321.28	225.77	223	134.21	262	405.09	830.86	20	359.61	181.52	279.15	520.28	155.85	299.64	389.39	235.41	306.62	702.19	368.17	300.65	139.58	512.5	182.16	308.57	131.32	129.13	227.1	188.52
POLE2	51.38	85.47	72.03	59.43	61.3	68.15	40.32	66.28	60.5	69.16	20	103.14	150.31	87.79	164.8	156.99	20	20	186.73	257.7	196.06	138.19	77.11	195.13	67.7	20	20	174.67	20	74.71	82.1	164.81	136.81	137.35	112.21	104.56	73.03	64.27	196.57	78.89	133.35	20	229.84	134.75	76.95	36.27	57.12	85.38	47.17
POLE4	1152.31	833.3	757.85	836.75	881.51	856.48	841.66	990.48	895.14	936.13	1584.81	992.91	1459.39	898.44	1163.62	1103.86	1089.79	564.9	840.28	1657.56	852.48	952.61	915.6	1386.79	931.19	1290.6	679.72	920.56	779.61	783.98	811.37	913.93	1014.65	714.98	836.85	494.33	783.92	1117.14	1374.99	1095.74	916.51	1016.94	837.79	900.8	1039.46	708.52	924.74	990.48	803.75
POLI	1437.82	1178.94	1245.6	1215.38	1416.03	1302.48	1365.06	1361.82	1258.84	1324.07	872.43	1110.97	621.72	765.82	649.18	674.58	577.92	587.5	1193.73	387.44	611.54	486.18	724.56	506.4	1002.45	383.3	981.82	887.51	592.5	699.31	1162.22	953.36	496.44	564	625.6	429.49	1155.28	874.79	616.06	805.49	950.45	1012.95	495.82	1277.58	918.27	892.68	565.32	527.52	1210.93
POLK	1104.6	811.52	966.1	885.49	761.52	905.62	783.5	908.38	877.27	907.45	511.53	852.49	384.61	747.14	325.15	299.27	363.26	418.03	493.5	251.17	653.68	506.69	630.08	249.71	627.13	266.85	817.04	207.72	405.4	667.43	750.44	726.26	409.38	552.31	625.6	477.09	857.72	516.84	395.17	455.83	346.72	837.48	222.42	661.25	332.1	314.51	471.65	841.68	554.98
POLL	532.85	513.64	571.52	777.98	748.53	535.07	739.62	637.98	703.33	529.63	954.03	582.82	655.6	394.12	703.74	417.01	1717.25	689.18	1273.76	730.03	846.53	435.86	527.96	469.23	466.78	805.41	823.91	1019.69	904.34	546.89	525.95	729.41	760.73	645.82	705.21	790.02	626.2	660.11	1111.54	535.69	732.24	362.91	456.89	616.33	585.47	653.79	428.97	757.53	583.63
POLM	376.52	317.57	378.92	406.02	380.24	409.22	483.45	360.04	371.26	317.1	1085.83	648.68	487.64	334.35	489.95	328.71	1502.6	1141.11	673.56	778.78	604.66	428.11	544.64	210.22	330.19	582.22	528.67	953.6	795.2	376.55	380.99	469.19	969.05	615.63	534.08	301.69	420.32	565.93	574.52	372.06	477.65	398.8	263.2	336.86	566.17	582.76	297.03	371.57	387.18
POLQ	20	74.57	20.36	20	50.39	20	25.33	20	32.31	20	20	231.14	350.73	106.47	422.02	421.92	495.36	271.15	333.45	507.91	251.94	667.72	254.26	293.85	27.32	470.63	157.92	778.93	717.24	211.19	80.82	119.07	594.9	150.01	574.83	986.03	41.18	216.46	867.35	674.97	480.08	20	1138.99	209.6	704.96	189.1	88.43	221	323.17
POLR2D	908.64	1212.87	1064.75	910.87	1062.28	1056.5	930.14	1164.48	963.21	1013.72	888.12	1108.48	1923.74	971.29	1802.78	1616.54	2080.52	1694.71	1560.52	976.29	1158.94	1727.55	1160.83	1242.76	1248.32	1916.49	1386.91	1590.91	2292.04	1376.7	965.31	1228.57	2044.84	947.79	1258.1	1348.81	1044.18	1150.16	726.5	1169.76	1660.87	901.28	1486.53	1557.06	1678.59	882.61	1061.35	2458.88	1146.42
POLR2H	1369.56	1519.13	1492.21	1630.08	1543.81	1395.67	1628.02	1437.14	1427.28	1405.04	3307.71	1859.07	2800.22	1507.36	4752.47	3049.11	1997.96	2462.98	3407.81	4586.81	4011.85	2695.65	1943.74	2217.23	1862.38	3706.83	2162.75	3842.74	2447.97	2154.7	1604.79	2614.84	5355.15	3871.04	1744.54	4245.81	1556.95	2670.33	3522.08	2519.71	3287.8	1180.44	3002.71	2727.34	2246.6	2161.06	3198.66	2259.84	2962.72
POLR2J	162.94	213.25	259.92	271.12	297.13	250.73	220.14	219.19	851.83	193.97	216.54	315.64	303.45	259.63	288.4	365.5	809.09	282.45	653.55	421	365.55	460.63	269.54	353.08	226.86	257.15	363.89	410.71	20	293.87	278.37	361.95	235.27	252.29	246.98	526.56	306.11	233.87	428.61	505.5	392.79	243.27	333.63	214.59	339.36	173.64	226.95	710.21	439.69
PRKACB	1558.18	1021.41	1523.53	902.19	1205.65	1362.39	649.35	1425.09	1174.27	1224.56	360.9	1359.5	843.31	2078.92	501.08	304.17	20	406.73	506.84	447.21	852.03	866.68	1444.26	723.59	1175.87	20	542.41	297.41	358.62	619.61	1175.05	977.81	793.89	637.06	791.09	574.53	1565.5	897.99	653.55	540.56	341.87	1758.7	550.5	708.66	835.97	1182.67	1118.43	372.12	422.77
PRKDC	2375.08	2792.33	2159.24	2020.08	2435.72	2075.28	2236.34	2347.03	2114.1	2040.93	5818.3	3327.93	6365.43	3505.97	1417.5	5249.47	6753.42	5377.88	6175.41	9816.18	6753.46	3378.85	2717.62	4585.45	2680.74	3439.98	3357.42	6052.07	6470.74	4535.53	4146.03	3827.64	4903.27	3534.01	5414.17	7095.97	1862.28	4965.3	11835.84	5283.88	5894.28	2624.09	11349.12	5195.18	3555.12	3076.88	3425.56	9824.04	7772.38
PRKX	203.31	525.37	379.71	1414.39	678.93	232.35	732.13	372.84	572.7	809.63	1760.55	633.77	1634.4	367.97	1668.04	1194.62	9362.32	1163.7	1647.22	1133.59	1065.95	505.53	716.92	425.09	252.99	2188.2	1071.08	1845.84	7624.56	2024.2	245.66	688.41	705.8	459.77	635.01	840.62	456.05	659.21	2631.42	1348	1631.78	709.86	417.97	853.39	1335.56	662.54	648.88	2465.24	1714.83
PTEN	6419.16	6475.37	7178.42	6375.42	6874.96	6584.66	6214.5	7421.47	6713.57	6885.19	4374.71	6775.15	4473.44	8797.6	3481.96	4179.95	2394.25	2180.53	1833.95	3245.27	5652.69	3966.83	6371.69	3119.69	3931.43	3003.31	4586.41	4923.8	4786.79	4850.31	6240.85	4771.54	2935.12	8572.99	4646.27	3026.3	6153.23	3819.6	5880.93	4468.66	5385.1	9866.27	4036.05	4394.19	4092.97	4334.89	6461.85	6278.25	3612.36
RAD1	347.16	389.21	459.56	422.05	433.22	495.13	379.62	460.97	414.57	411.56	213.4	345.47	563.15	295.12	409.77	358.14	478.85	429.33	420.14	313.34	562.06	334.83	320.25	410	504.79	291.11	308.96	490.96	436.58	275.94	480.41	468.4	433.22	307.81	462.62	375.9	410.22	355.72	430.63	681.79	419.46	231.3	526.4	526.5	401.72	493.98	298.71	196.81	492.23
RAD17	755.97	946	905.03	796.68	717.88	760.44	861.64	832.31	778.95	866.97	329.52	616.37	397.31	511.79	391.96	348.33	412.8	305.05	640.22	333.61	885.01	503.6	577.98	613.25	697.2	262	892.57	231.32	576.91	558.85	617.03	622.17	555.52	654.59	842.5	968.42	816.55	910.94	411.38	823.02	506.75	506.47	439.29	766.05	306.22	278.66	398.03	771.71	491.29
RAD18	323.67	286.57	277.15	275.13	392.71	290.36	251.18	305.81	328.63	251.32	188.29	420.03	424.13	461.36	371.91	657.41	1601.67	723.08	900.3	451.6	460.37	772.62	357.07	637.64	318.32	388.15	1064.21	604.26	1418.88	356.63	407.29	398.22	678.85	533.8	475.78	599.26	358.16	553.44	638.35	797.7	579.49	243.27	990.71	476.6	513.32	367.94	547.64	703.61	961.32
RAD21	3638.94	3336.98	3093.24	3316.93	3454.36	3209.12	3234.27	3414.34	3106.87	3457.77	3091.17	4637.72	11926.35	4626.68	8287.88	7344.35	5333.39	4044.71	5028.36	6363.47	7669.61	9409.22	4650.25	7532.08	4278.25	8772.19	6707.97	14875.26	6501.92	4002.58	4404.51	6056.88	7650.81	5538.69	7427.64	9765.1	3357.08	5839.2	15684.18	7453.93	9739.74	4003.94	4320.56	6003.65	2756.33	4721.05	7540.3	6859.5	9074.47
RAD23A	2463.15	2513.31	2177.25	2336.61	1721.47	1935.81	2252.03	2138.39	1905.1	2401.89	6034.84	1943.57	3203.18	2441.29	2670.2	3534.81	2724.49	1920.67	1567.19	3175.04	2111.29	1972.96	2365.42	3000.06	2446.75	2896.57	1750.8	3767.2	2104.94	1774.16	1596.45	1816.83	4159.13	3647.98	2064.87	1459.74	1962.51	1829.91	2162.29	4024.52	4483.14	2576.24	2480.01	1976.26	1512.74	2089.16	2234.85	1817.32	3394.83
RAD23B	4108.68	3992.22	3313.24	3227.45	3175.42	2780.56	3108.32	3116.07	3178.38	3078.26	1854.7	4082.24	6876.35	3604.96	4393.92	4300.15	3285.89	1841.59	2700.91	3928.81	4451.61	7691.34	4424.48	3728.29	3885.11	3464.24	2416.79	3153.5	4163.1	5769.77	3131.97	3390.78	3654.4	2869.68	4561.64	5220.97	2902.58	2924.73	3775.39	4102.44	6718.65	3026.88	3939.66	4172.11	2561	4095.57	6473.71	5896.89	4951.11
RAD50	587.16	636.39	616.93	754.61	840.99	689.12	644	775.06	651.08	686.49	498.98	462.28	412.13	560.36	739.37	414.56	396.29	350.24	526.84	263.39	489.23	530.3	546.03	329.86	781.53	368.74	418.82	217.16	717.24	535.94	631.78	561.45	421.82	878.63	498.35	454.23	497.23	615.92	439.75	560.04	940.76	458.62	416.12	758.57	716.03	970.99	504.62	1153.7	1066.52
RAD51	24.95	60.75	26.62	22.7	32.73	20.29	22.48	23.35	23.38	20	20	93.2	226.53	85.92	226.04	475.89	20	20	226.74	171.29	193.31	206.32	150.75	248.55	35.63	135.85	20	339.9	20	144.44	69.27	135.63	446.69	71.11	213.76	272.84	26.42	144.61	469.14	189.93	603.73	20	316.95	117.28	166.55	80.31	74.73	115.66	207.35
RAD51B	671.57	369.94	485.4	641.08	592.18	566.45	747.47	471.52	514.95	558.3	772.01	434.94	276.63	420.27	243.86	358.14	330.24	327.64	413.47	272.88	575.35	338.7	409.17	621.38	533.3	538.56	425.69	335.18	20	230.11	540.06	579.59	618.74	479.25	346.65	424.62	455.28	428.47	260.41	289.27	259.44	494.51	467.09	454.14	430.66	419.63	220.34	144.4	221.01
RAD51C	903.5	694.21	672.51	548.26	710.61	716.06	581.92	792.39	631.83	622.4	335.79	544.3	672.53	603.32	239.41	333.61	908.16	531.01	740.25	480	450.75	517.14	634.95	479.68	533.3	184.37	391.36	519.29	436.58	516.01	649.1	605.61	664.34	753.95	564.8	664.1	536.08	679.3	647.47	754.84	329.75	378.86	628.34	568.92	553.81	566.8	476.78	458.2	370.39
RAD51D	354.5	484.31	470.52	422.05	482.05	453.28	442.41	495.62	400.13	372.76	831.63	694.66	393.08	509.92	488.83	282.1	842.11	576.2	373.46	456.68	535.49	393.66	524.49	268.3	460.84	383.3	700.32	519.29	561.32	723.21	535.57	529.91	465.35	407.17	517.78	519.44	513.55	288.77	429.62	498.68	436.43	550.34	650.59	521.51	619.49	370.31	484.8	661.79	311.52
RAD52	570.28	464.62	482.27	523.55	746.45	623.19	556.94	488.84	592.64	468.91	470.74	443.64	739.57	442.68	254.99	608.35	974.21	971.63	666.89	479.13	1131.91	432.37	250.78	994.21	434.71	286.26	473.75	627.87	530.13	543.9	607.41	609.55	434.26	846.49	651.93	330.55	401.67	810.07	227.98	1321.7	431.58	299.1	513.43	546.47	511.55	566.53	321.59	1628.1	720.83
RAD54L	27.89	117.73	27.4	20	37.92	20	23.55	20	25.44	20	20	164.04	556.09	78.45	393.07	1076.88	429.31	734.37	826.94	740.45	329.82	519.08	136.16	408.83	46.32	844.23	20	854.47	576.91	268.96	80.82	169.54	424.93	150.98	319.7	600.39	36.52	250.39	1049.73	497.71	652.23	20	999.98	184.65	499.68	148.98	59.12	410.87	397.22
RAD9A	355.97	370.36	414.94	444.75	407.25	264.36	581.56	272.67	352.01	268.19	662.17	400.15	375.43	283.91	602.41	578.91	1023.75	1129.81	613.54	897.1	786.52	664.23	442.52	314.76	344.45	955.82	583.6	750.61	966.71	600.69	298.25	472.34	490.22	301.97	720.89	1083.1	342.62	461.05	782.23	495.76	1185.64	382.85	447.63	461.63	398.02	263.41	260.68	1073.81	559.49
RB1	1261.67	1775.53	1409.22	1252.11	971.38	1106.27	1193.09	1294.03	1195.59	1239.74	919.51	1061.26	659.12	1331.78	743.83	316.44	445.82	418.03	1287.1	1038.12	1287.2	1010.29	1042.03	1177.72	899.12	242.59	624.8	930	483.36	1558	1133.36	616.65	989.78	2230.67	1822.28	1491.6	1247.74	1188.99	754.88	881.46	300.65	1335.97	1459.65	2315.62	739.73	645.86	897.21	1181.86	564
RECQL	1445.16	1372.92	1306.66	1069.14	918.91	1164.91	1046.1	1201.39	1084.9	1295.4	872.43	1856.58	1119.24	2458.1	1163.62	1319.73	842.11	1593.03	1133.71	1306.38	1787.42	1643.94	1547.07	2547.09	1128.36	776.3	1119.14	878.07	1434.48	864.67	1110.27	1010.93	1230.22	2193.66	2323.13	1244.25	1255.51	1635.31	1301.02	2129.14	889.84	1934.17	1434.63	1060.49	1452	850.3	1525.35	1409.64	920.58
RECQL5	262.02	249.28	214.52	325.22	257.13	231.71	325.39	271.16	284.63	217.59	455.05	243.57	354.26	199.86	610.21	171.71	891.65	395.43	413.47	258.52	302.33	231.09	276.49	247.39	296.94	354.19	240.31	349.34	420.99	325.74	283.5	279.15	329.58	604.91	431.28	441.48	301.45	395.44	326.27	278.56	409.76	199.4	227.98	311.91	373.36	466.86	171.24	491.95	201.03
REV1	1406.26	1103.53	1345.03	1400.36	1233.7	1271.73	1367.92	1375.38	1300.78	1157.09	1214.5	995.4	1027.5	864.82	878.56	968.94	1353.99	790.86	1060.36	867.16	987.62	1060.61	919.07	821.15	1077.28	1140.19	974.96	1005.53	795.2	993.17	1114.12	1009.35	777.31	845.51	1206.07	911.08	1058.17	923.43	774.13	970.09	986.82	997	859.11	860.87	711.39	801.9	709.43	824.84	928.39
RFC1	1249.92	1034.82	1232.29	1158.62	1233.7	1283.14	1112.46	1346	1283.59	1116.61	750.04	1045.1	2210.26	1066.55	1082.33	1226.51	610.95	384.13	1153.72	711.78	1222.61	821	1097.61	1191.66	1036.9	844.23	920.03	585.38	498.95	898.54	1317.44	1266.42	970.08	729.6	1194.16	1157.3	1253.18	1101.07	1086.21	999.31	1246.26	917.24	866.52	1135.35	904.66	1274.53	1007.01	1283.08	1235.3
RFC3	642.94	652.31	515.93	504.18	525.69	580.71	492.01	581.49	642.83	603.85	693.55	405.12	765.69	414.66	1204.82	1084.24	660.48	327.64	726.91	1244.06	627.11	639.85	377.22	918.72	498.85	407.56	418.82	637.31	1075.86	531.95	525.95	451.84	811.51	820.19	1144.02	783.28	426.53	621.72	4335.72	777.24	826.8	486.53	1052.8	566.43	743.59	395.85	320.24	501.37	401.84
RFC4	340.55	691.28	449.39	353.93	465.95	329.34	350.36	599.56	397.38	345.78	332.65	822.66	1305.55	455.76	1681.41	1699.95	610.95	282.45	1193.73	2418.66	1630.3	1305.24	888.51	1775.88	524.98	1654.49	604.2	1614.52	1528.03	512.03	768.4	1113.44	1962.97	1779.67	1473.74	1544.07	388.46	1342.97	1031.49	1853.5	1270.51	215.35	2149.16	529	970.9	462.56	1093.77	605.19	1263.47
RMI1	278.17	645.61	371.1	532.9	518.93	338.85	559.08	378.87	388.45	495.9	621.37	354.17	727.58	211.07	674.79	1152.92	627.46	384.13	833.61	819.19	524.96	976.22	407.09	664.36	439.46	1009.19	260.9	420.15	639.28	807.89	320.7	313.06	555.52	320.48	391.79	664.85	306.11	409.72	782.23	474.33	2441.6	163.51	565.32	494.07	497.9	591.97	376.37	564.26	652.84
RMI2	157.8	130.71	105.69	74.79	110.64	91.61	83.13	101.68	109.31	20	20	145.39	511.63	128.88	824	478.34	478.85	271.15	900.3	646.35	347.22	284.89	323.73	443.68	399.08	504.59	171.65	1033.86	873.16	265.98	222.57	414.78	385.55	233.78	238.83	318.93	90.12	316.44	465.08	290.25	914.09	123.63	746.04	341.85	224.5	212.04	90.07	151.09	217.01
RPA1	1691.76	1498.18	1709.86	1631.42	1767.18	1778.9	1628.37	1855.93	1771.03	1346	1663.27	1267.54	1299.9	1516.7	1297.24	1052.35	809.09	903.85	946.99	2112.31	1715.96	1251.83	1651.28	2825.84	1622.46	591.93	1071.08	1298.22	935.53	1010.11	1984.5	1596.03	2019.97	1865.39	1775.89	1962.69	1350.29	2160.19	4524.19	1529.16	2267.03	1375.85	1623.69	1334.98	1979.73	1557.6	1133.86	1616.33	2126.83
RPA3	57.98	71.22	39.15	72.12	66.49	28.85	95.26	33.89	45.38	92.77	131.81	53.44	32.46	50.43	33.41	20	20	20	20	52.29	27.94	31.74	31.26	37.17	92.64	20	20	20	20	20	28.86	38.64	44.57	58.45	40.12	34.85	30.3	36.6	45.6	61.36	20	20	49.12	20	69.83	56.26	35.06	44.48	57.59
RPS27A	89475.62	63038.89	60421.99	71830.54	109332.38	87746.87	73782.68	102024.35	96592.91	103876.6	135506.22	57120.29	91369.97	83545.48	63089.44	80199.15	114114.68	36074.74	206856.22	88641.38	73899.56	47752.9	61176.41	77679.73	61778.06	53957.7	78271.12	68810.46	57690.91	52336.36	74617.62	87316.55	99104.99	116615.4	98353.34	69470.31	60370.79	116744.19	95098.08	63209.88	98927.33	61913.46	73000.09	73244	100481.69	65533.05	67654.88	369181.5	89457.83
RRM2B	1202.22	1023.93	1190.79	1099.86	1071.63	851.73	1530.97	892.57	969.39	1234.68	2714.58	1026.46	1099.48	1600.75	936.46	750.63	776.07	598.8	426.81	638.04	1558.84	978.55	1322.69	823.48	1656.9	766.6	1071.08	1298.22	857.57	895.55	902.45	1009.35	1890.42	992.6	1479.38	1574.8	882.58	1244.78	1992.06	753.87	1272.93	1012.95	864.67	2672.45	563.25	902.13	3189.02	2314.08	1596.94
SIRT1	1929.57	927.15	1269.08	1171.98	991.64	1348.44	944.77	1329.43	1319.34	1273.47	392.28	661.11	626.66	993.7	597.96	627.97	346.75	677.88	340.11	361.91	934.94	781.91	810.7	534.27	901.5	727.78	734.65	495.68	779.61	709.27	1168.64	990.42	387.62	926.36	727.15	687.71	1256.28	813.19	555.26	1095.74	817.1	1036.88	932.32	1334.98	566.29	685.15	593.52	483.39	490.19
SLFN11	3911.98	924.21	1066.31	717.88	538.15	1177.59	718.92	1147.91	1099.33	831.55	954.03	1686.33	901.89	2245.16	1194.8	520.04	792.58	1107.21	1033.68	654.91	927.61	935.19	1758.95	426.26	665.14	819.97	1071.08	533.45	420.99	1838.92	586.88	1115.01	1375.32	828.95	887	534.05	1535.2	583.79	953.47	416.87	533.42	1527.4	270.61	424.2	840.24	355.14	973.5	397.93	278.19
SLK	3018.02	1755.42	2224.22	2005.38	1951.07	2131.38	1745.04	2234.8	1944.29	2209.6	1299.23	1445.25	1107.95	2187.26	1350.69	645.15	1172.35	553.61	1067.03	1128.17	1425.54	1526.66	1392.85	1609.79	2090.43	1329.41	1270.19	1166.04	1574.81	1195.39	1774.12	1850.74	1374.28	1253.66	1383.47	2185.68	1457.51	1462.59	1396.27	1520.4	1852.42	1910.24	1510.62	2091.05	1197.45	1235.44	2117.55	1674.99	1339.45
SLX4	214.31	171.77	165.19	139.57	127.27	165.15	178.04	172.49	192.5	131.56	172.6	135.45	177.84	140.09	192.64	132.46	330.24	20	166.72	175.9	217.59	164.12	207.02	178.87	142.53	145.56	164.78	184.11	20	147.43	127	149.83	179.3	170.47	208.12	207.62	188.79	141.48	205.69	203.56	162.45	243.27	138.09	132.25	165.66	193.9	141.13	64.76	73.91
SMAD4	2670.86	2370.03	2423.86	2680.52	2819.07	2622.71	2489.65	2690.5	2590.55	2508.15	3590.15	2455.56	1861.64	1959.38	1813.91	2340.18	1783.3	2372.59	2554.19	2270.63	1333.01	1609.49	1871.49	1710.83	2234.14	1251.78	3295.63	3252.64	1122.63	2325.04	3136.46	2506.02	874.73	3262.24	1912.54	3142.1	2141.2	2699.79	2225.11	2747.62	1224.44	1886.32	3302.05	2360.54	2816.3	2585.88	1819.36	1841.36	3449.28
SMARCA4	1454.7	1975.79	1511.78	1393.69	1560.96	1266.98	1449.62	1468.03	1504.97	1337.57	1092.11	1257.6	2276.59	1245.86	1533.31	2386.79	1865.86	1773.8	1987.33	1716.62	1572.13	1189.12	1475.52	3449.54	2023.91	2236.71	1551.69	2053.55	2370	1392.63	1003.15	1069.28	1584.68	1121.18	1762.1	1641.13	1170.82	1126.96	839.99	4142.37	2000.32	1004.97	1548.62	2654.98	1011.06	1842.04	2037.11	1382.97	2653.47
SMC1A	2617.28	2506.19	2096.61	1966.65	2141.19	2044.53	1891.32	2316.9	2113.42	1976.83	3524.25	2475.44	2967.47	2756.96	3469.71	3007.41	3880.33	2485.58	3021.02	5170.29	1790.17	2547.39	2373.75	1627.21	1794.68	5899.88	2135.29	6250.35	5800.28	3287.33	1316.16	2006.08	2772.41	1394.9	1579.05	2747.84	2041.75	1928.99	7722.02	4929.35	2718.01	2667.96	2121.36	1791.61	3366.97	2893.35	2054.46	4646.89	3618.73
SMC3	1291.76	1079.65	1237.77	1248.11	1093.97	1219.43	1175.97	1221.72	1212.77	1283.59	1136.04	787.87	1163.7	1004.91	1109.06	581.37	1172.35	293.75	1180.4	1553.11	1107.18	1167.83	863.5	1788.65	987.01	815.11	926.89	1104.67	841.98	873.63	1350.15	1320.83	1188.77	1050.07	1127.72	2049.64	1246.96	1106.43	1306.09	1593.44	1542.06	857.42	1100.99	1205.22	1023.01	1048.82	915.07	1259.54	1065.64
SMUG1	248.08	363.23	280.28	292.49	275.31	321.42	452.4	305.81	270.19	293.49	549.19	371.56	618.9	240.95	760.53	387.58	1221.89	666.59	1047.02	840.06	488.31	678.94	412.65	526.14	377.7	664.71	460.01	972.49	1013.49	459.23	309.16	391.12	594.9	521.14	675.75	744.68	327.08	698.04	518.79	469.46	232.76	307.07	460.6	479.09	847.95	586.43	390.89	514.25	452.91
SUMO3	3434.91	3202.91	2857.59	2592.37	3394.11	3197.39	3198.23	3076.15	3410.75	2946.7	4923.9	4766.96	7280.72	7742.26	6236.79	5695.92	5168.27	4394.95	1913.98	9041.65	7761.69	6617.19	5219.2	5732.98	2546.52	5880.47	5286.73	7949.84	9838.64	4244.65	4598.22	4256.61	7105.65	7005.67	10209	7175.79	3374.95	4313.68	3518.02	4234.9	7620.61	4358.87	6997.98	3156.53	3513.16	7146.5	8520.2	7629.13	5597.12
TDG	278.9	316.31	279.5	260.44	328.29	238.69	227.63	289.99	255.07	349.15	178.88	321.86	302.75	311.93	373.03	169.26	20	271.15	20	406.37	603.29	366.95	402.23	418.13	320.69	276.56	281.5	344.62	20	457.24	309.16	277.57	411.46	268.85	502.74	924.19	302.22	384.28	407.33	686.66	167.3	231.3	828.52	576.41	391.52	387.46	765.66	573.69	409.62
TIPIN	302.39	168.42	166.76	242.41	232.71	232.66	214.79	455.7	239.25	173.73	288.72	140.42	264.64	143.82	198.21	294.36	20	20	226.74	235.35	153.91	113.42	138.24	160.28	224.48	106.74	20	259.64	20	127.51	230.26	192.41	169.97	122.74	162.36	184.39	190.35	174.96	256.35	147.07	354	87.74	183.5	124.76	130.02	107.29	90.1	164.81	134.82
TOP3A	604.04	534.59	588.74	621.05	584.9	578.81	621.88	587.51	579.57	543.12	624.51	728.22	536.33	670.56	459.88	613.26	20	497.12	626.88	831.26	725.14	543.46	477.25	684.1	604.56	426.96	398.22	604.26	545.72	654.48	584.96	634	593.87	600.04	677.63	725.19	651.06	565.49	1007.18	563.94	545.54	538.38	708.97	643.78	566.84	412.02	447.06	368.68	320.44
TOP3B	476.34	506.52	516.72	550.26	542.83	508.12	607.61	509.93	542.45	430.11	841.05	758.04	460.12	524.87	486.61	748.17	1139.33	497.12	506.84	517.48	891.42	538.43	472.39	337.99	520.23	849.08	439.42	613.7	670.46	598.69	472.07	637.94	1008.43	551.34	610.56	959.05	566.38	382.94	550.2	889.25	647.38	570.28	879.5	668.74	1238	383.98	614.24	696.63	352
TP53	957.81	1651.94	1203.32	1114.55	1369.8	1171.25	926.93	1354.29	1291.84	996.85	1343.17	984.21	1580.07	943.27	335.17	981.21	1502.6	3637.98	2334.12	504.08	1800.71	1727.94	759.3	2343.83	962.07	635.6	1531.09	2516.19	1808.69	1897.69	846.65	795.65	1808.54	1456.27	2244.78	2843.03	896.57	2626.59	1956.6	1203.85	3525.41	789.62	1594.03	2285.68	484.77	1799.94	780.47	1735.84	346.73
TP53BP1	2939.49	2584.11	2446.57	2127.59	2442.47	2234.72	2509.99	2166.26	2218.61	1798.04	2485.49	1975.88	3280.1	2540.28	2314.99	2482.46	3616.14	3705.77	3447.83	2479.55	2468.13	1561.11	2100.74	1565.65	2981.23	1242.08	1874.39	2563.4	2260.86	2877.91	2524.56	2407.45	1692.46	1994.94	2176.45	1037.37	1967.95	2041.46	1780.29	3125.53	2034.26	1782.63	1440.19	2265.72	1785.28	1992.53	1683.81	1503.32	1419.87
TREX1	284.77	329.3	302.98	341.24	316.87	284.33	440.63	255.34	279.82	374.45	470.74	345.47	589.97	300.72	593.5	669.68	891.65	418.03	533.51	824.51	333.48	760.62	409.87	256.68	431.15	892.74	466.88	920.56	701.65	392.49	288.63	445.53	610.45	373.08	315.94	194.51	284.35	291.45	497.51	237.65	780.73	414.75	368.85	356.83	501.98	651.85	334.81	76.77	629.52
UBB	25405.09	16456.13	22663.44	15115.5	19440.53	19740.35	12418.3	20034.89	22173.69	17578.99	52970.41	44380.22	38323.11	39555.6	27753.21	7101.5	23645.23	28708.4	31744.01	46200.48	10819.82	31593.34	41286.76	15581.01	13402.49	30513.44	12317.4	27885.8	29890.13	30743.55	19995.74	13627	37375.15	30516.37	19935.95	3189.32	20552.72	27510.68	91453.4	6699.09	4858.96	36350.48	7620.76	20593.56	5289.64	24603.31	31626.69	24586.17	14247.72
UBE2T	54.31	406.39	137.01	58.1	125.71	43.43	79.56	47.45	61.19	86.02	78.46	263.45	930.82	123.28	669.22	1228.96	891.65	361.54	726.91	817.46	699.49	455.21	375.13	1111.52	293.37	975.23	329.56	1623.96	1372.11	722.22	186.65	284.67	468.46	251.32	755.36	1059.11	103.33	499.43	2151.14	871.72	1462.05	99.7	960.13	464.12	951.37	458.54	117.74	823.15	745.29
UNG	204.77	205.71	192.59	196.33	215.57	196.85	188.38	216.17	182.19	214.21	194.57	200.07	491.87	181.18	634.7	336.06	429.31	225.96	280.09	501.3	495.64	348.37	260.51	498.27	226.86	126.15	274.64	250.2	20	144.44	300.82	303.59	379.33	210.4	432.53	474.46	201.22	360.63	839.99	367.19	322.48	223.33	360.51	222.08	458.8	179.8	192.63	291.52	331.24
USP1	1487.72	1388	1398.26	1322.23	1427.46	1553.21	1112.1	1495.89	1406.65	1647.92	514.67	1002.85	2417.03	1258.94	3882.82	5178.33	1618.18	519.71	1773.93	2788.89	2144.72	2227.66	1311.57	2475.07	1477.55	3299.27	988.69	1468.17	2229.68	1197.39	1594.53	2166.16	1794.03	1624.79	1396.01	2636.91	1244.63	1615.23	2265.64	2443.74	5663.94	901.28	3552.28	3860.2	1752.69	2544.85	1594.99	1820.72	3558.66
WEE1	3015.08	716.83	692.09	906.86	699.18	570.25	893.39	702.75	604.32	765.77	884.98	420.03	1220.86	3730.11	1637.98	1226.51	346.75	20	353.45	1441.07	600.54	462.18	786.39	775.86	554.68	984.93	624.8	868.63	358.62	837.77	473.36	513.35	1430.25	422.76	619.34	988.28	517.43	619.94	1084.18	505.5	1071.69	1084.73	857.25	930.74	477.76	396.12	1212.54	540.45	457.39
WRN	716.34	609.16	540.99	504.85	728.27	674.22	549.81	650.03	634.58	792.76	1142.32	610.16	759.33	554.75	477.7	409.65	429.31	508.41	1200.4	486.84	547.86	562.82	516.15	572.6	472.72	354.19	1180.93	660.91	686.05	468.2	496.45	578.01	655.01	612.7	416.86	616.5	528.31	431.59	399.22	599	438.86	502.49	371.63	581.4	503.04	515.37	469.15	577.97	567.31
XPA	927.72	780.09	1067.88	976.98	1096.57	1035.58	794.21	1043.21	1047.08	1035.65	721.8	677.27	453.06	556.62	590.16	331.16	676.99	869.95	906.97	536.06	429.68	899.58	724.56	390.25	749.47	426.96	782.71	405.99	452.17	539.92	772.25	674.21	582.46	521.14	443.19	377.77	979.7	396.78	478.26	406.15	686.17	777.66	355.88	563.93	443.01	546.87	557.05	527.69	614.62
XPC	1205.89	692.11	1099.19	1285.5	1034.23	1093.9	1321.54	1210.42	718.45	1217.81	2513.73	929.53	459.41	1111.37	543.39	537.21	643.97	474.52	733.58	691.54	630.32	864.36	946.86	527.3	1041.65	655	981.82	363.5	1169.41	874.63	1105.14	952.57	812.55	838.69	556.65	424.62	1155.28	831.94	930.17	709.06	647.38	1024.91	330.85	1389.87	818.91	703.27	958.46	727.13	786.63
XRCC1	736.16	729.82	641.98	742.59	701.26	658.05	723.21	603.33	683.39	617.34	1691.51	639.99	1031.03	691.11	506.65	630.43	1172.35	1299.28	760.26	1404.76	1098.47	764.49	606.46	667.84	660.38	1276.04	1318.25	1199.08	1107.04	1030.03	820.35	651.35	1157.67	2004.68	1253.72	944.06	565.6	679.3	1539.14	815.23	1064.41	606.17	798.87	713.65	672.09	611.26	481.95	1003.62	747.38
XRCC2	35.96	59.07	33.66	54.09	44.15	27.26	33.54	53.48	39.88	20	20	123.03	803.79	123.28	566.78	762.89	1205.38	451.92	1060.36	272.17	276.22	135.09	160.47	139.38	47.51	679.26	20	915.84	654.87	284.9	103.91	175.06	376.22	142.22	215.64	450.48	61.38	72.3	505.61	411.02	431.58	20	285.44	129.75	502.93	298.71	68.78	365.22	350.18
XRCC3	140.92	261.43	171.46	156.26	219.21	166.42	235.12	163.45	160.19	121.44	276.17	278.36	528.57	216.67	442.06	892.9	924.67	813.46	360.12	1381.21	370.59	409.15	287.6	331.02	152.03	834.52	212.84	2218.78	1029.08	352.64	171.25	176.64	390.73	300.99	303.4	275.46	146.06	337.86	1037.57	280.51	269.13	87.74	1291.91	262	344.59	94.92	172.19	299.83	191.85
XRCC4	185.69	264.36	168.32	181.64	192.2	159.12	222.99	147.63	160.88	185.54	335.79	282.09	247	196.12	312.9	169.26	20	20	213.41	312.64	353.18	322.83	217.44	218.35	146.09	121.3	260.9	20	327.43	309.81	133.41	171.12	350.31	314.63	510.89	194.13	192.68	383.83	374.9	264.92	174.57	195.41	168.67	254.52	159.31	293.07	152.88	187.47	425.67
XRCC5	7067.24	7828.59	6399.44	5940.02	5991.37	5913.29	6215.93	6318.76	6638.63	5594.85	7243.07	5558.56	9260.92	6285.34	5949.5	7513.61	7116.69	4959.85	10950.35	8377.25	9912.37	9265.61	5050.39	10105.88	6650.17	4929.5	6481.4	6240.91	6174.49	7359.65	6251.11	5799.81	8064.34	8180.43	10999.47	9660.54	6596.08	6848.77	9188.2	7176.34	4485.57	5886.27	5390.05	7488.34	7577.49	14474.79	7637.67	11258.93	7098.08
XRCC6	6262.83	5461.5	4612.07	4275.88	4096.93	4500.51	3848.65	4785.96	4617.34	3869.33	2014.75	3368.94	4201.75	4107.42	3393.99	3323.85	2014.47	1954.57	2634.22	3366.26	6053.05	3832.12	4025.72	2793.32	3672.5	2154.23	2464.85	3252.64	5316.92	4442.88	4302.53	4210.88	4756.1	4024.95	5290.68	4134.88	3956.87	3275.98	5181.79	4912.8	8900.82	4354.88	3338.2	4661.19	5136.56	3757.76	3321.44	5322.06	4232.78
